# Supplementary material for: Tracking human population structure through time from whole genome sequences
Source: PLoS Genet. 2020 Mar 9;16(3):e1008552. doi: 10.1371/journal.pgen.1008552 (PMC7082067; doi:10.1371/journal.pgen.1008552)
Supplement: S1 Table — (XLSX) [file pgen.1008552.s015.xlsx]

## Sheet: Sheet1
Sample ID	Population Label	Country	Continent
S_Yoruba-1	Yoruba	Nigeria	Africa
S_Yoruba-2	Yoruba	Nigeria	Africa
S_Dinka-1	Dinka	Sudan	Africa
S_Dinka-2	Dinka	Sudan	Africa
S_Mbuti-1	Mbuti	Congo	Africa
S_Mbuti-2	Mbuti	Congo	Africa
S_Mandenka-1	Mandenka	Senegal	Africa
S_Mandenka-2	Mandenka	Senegal	Africa
S_Mende-1	Mende	Sierra Leone	Africa
S_Mende-2	Mende	Sierra Leone	Africa
S_Khomani_San-1	San	South Africa	Africa
S_Khomani_San-1	San	South Africa	Africa
S_Sardinian-1	Sardinian	Italy	Europe
S_Sardinian-2	Sardinian	Italy	Europe
S_French-1	French	France	Europe
S_French-2	French	Franch	Europe
S_Han-1	Han	China	Asia
S_Han-2	Han	China	Asia
S_Dai-1	Dai	China	Asia
S_Dai-2	Dai	China	Asia
S_Papuan-1	Papuan	Papua New Guinea	Oceania
S_Papuan-2	Papuan	Papua New Guinea	Oceania
B_Australian-3	Australian	Australia	Australia
B_Australian-4	Australian	Australia	Australia
S_Karitiana-1	Karitiana	Brazil	South America
S_Karitiana-2	Karitiana	Brazil	South America
S_Quechua-1	Quechua	Peru	South America
S_Quechua-2	Quechua	Peru	South America
S_Mixe-2	Mixe	Mexico	South America
S_Mixe-3	Mixe	Mexico	South America
