# Supplementary material for: Tracking human population structure through time from whole genome sequences
Source: PLoS Genet. 2020 Mar 9;16(3):e1008552. doi: 10.1371/journal.pgen.1008552 (PMC7082067; doi:10.1371/journal.pgen.1008552)
Supplement: S2 Table — The columns reported are described within a legend included in the Excel file. (XLSX) [file pgen.1008552.s016.xlsx]

## Sheet: Sheet1
This file contains all parameters used for plotting Fig.3-5 and Supplementary Fig.4 based on MSMC-IM estimates
Legend:
pair	the two populations compared
t_generation	the left time boundary of the time segment (in years)
m	the raw estimated migration rate. Note: it is plotted as zero when M(t)>0.999,
M	the estimated cumulative migration probability
IM_lambda00	the hazard function of the resulting tMRCA distributions for lineage sampled within the first population, for comparison with MSMC's estimated coalescence rates (see below)
IM_lambda01	sames as above but for lineages between populations
IM_lambda11	same as above but for lineages within the second population
IM_rCCR	2*IM_lambda01 / (IM_lamnbda00 + IM_lambda11)
MSMC_lambda00	MSMC's estimated coalescence rate between lineages sampled within population 1
MSMC_lambda01	sames as above but for lineages between populations
MSMC_lambda11	same as above but for lineages within the second population
MSMC_rCCR	2*MSMC_lambda01 / (MSMC_lamnbda00 + MSMC_lambda11)
msmc_N1	1 / MSMC_lambda00
msmc_N2	1 / MSMC_lambda11
naive_im_N1	the raw estimates of N1, as estimated in MSMC-IM
naive_im_N2	the raw estimates of N2, as estimated in MSMC-IM
im_N1	im_N1=naive_im_N1*(1-M(t)) + naive_im_N1*M(t)
im_N2	im_N2=naive_im_N2*(1-M(t)) + naive_im_N2*M(t)
pair	tgens	m	M	IM_lambda00	IM_lambda01	IM_lambda11	IM_rCCR	MSMC_lambda00	MSMC_lambda01	MSMC_lambda11	MSMC_rCCR	msmc_N1	msmc_N2	naive_im_N1	naive_im_N2	im_N1	im_N2
Dai_Australian	0	2.82386e-24	0	4.41256e-07	0	4.80472e-06	0	3.41941e-07	1.07903e-07	4.93656e-06	0.0408838	1.46224e+06	101285	1.13313e+06	104064	1.13313e+06	104064
Dai_Australian	54.9615	2.82386e-24	0	4.41256e-07	7.45612e-28	4.80472e-06	2.84261e-22	3.41941e-07	1.07903e-07	4.93656e-06	0.0408838	1.46224e+06	101285	1.13313e+06	104064	1.13313e+06	104064
Dai_Australian	125.058	5.37495e-26	0	4.41251e-07	7.63413e-28	4.80442e-06	2.91064e-22	3.41941e-07	3.54012e-07	4.93656e-06	0.134134	1.46224e+06	101285	1.13314e+06	104071	1.13314e+06	104071
Dai_Australian	214.458	0.00025873	0.0572924	1.63376e-05	9.77996e-07	2.59424e-05	0.0462628	1.62656e-05	9.0717e-07	2.61107e-05	0.042815	30739.8	19149.2	29217.6	18381.4	30891.5	19434.5
Dai_Australian	328.474	7.36315e-05	0.0772651	2.42055e-05	1.53359e-06	2.45486e-05	0.0629114	2.41574e-05	1.64988e-06	2.45092e-05	0.0678032	20697.6	20400.5	19383.3	19122.4	20881	20599.9
Dai_Australian	473.889	0.000356474	0.191549	2.96461e-05	4.26194e-06	2.19918e-05	0.16507	2.95334e-05	4.63245e-06	2.17827e-05	0.180546	16930	22954	14390	19518.7	17146.4	23257.5
Dai_Australian	659.347	0.000684802	0.415256	4.45366e-05	1.66145e-05	3.90036e-05	0.397762	4.46336e-05	1.64617e-05	3.90188e-05	0.393575	11202.3	12814.3	7910.68	9161.6	11195.6	12966
Dai_Australian	895.872	0.0003774	0.534329	9.67611e-05	4.64829e-05	7.63996e-05	0.536876	9.68245e-05	4.64371e-05	7.63177e-05	0.536405	5163.98	6551.56	3186.38	4263.65	4888.95	6541.85
Dai_Australian	1197.54	0.000154591	0.586554	0.000164558	9.35838e-05	0.00014895	0.597012	0.000164539	9.34407e-05	0.0001489	0.59623	3038.8	3357.96	1718.26	1974.44	2726.11	3132.56
Dai_Australian	1582.26	0.000147139	0.642144	0.000191547	0.000134118	0.000215174	0.659511	0.000190969	0.000133976	0.000214812	0.660336	2618.22	2327.61	1381.89	1151.24	2269.27	1890.51
Dai_Australian	2072.94	0.000147418	0.702437	0.000175685	0.000140837	0.000211558	0.727385	0.000174165	0.00014047	0.000210012	0.731278	2870.84	2380.82	1436.98	987.134	2446.37	1680.53
Dai_Australian	2698.74	0.000122317	0.755216	0.000127446	0.000111259	0.000155738	0.78577	0.000125541	0.000109998	0.000153519	0.788346	3982.75	3256.93	2005.18	1191.09	3519.52	2090.61
Dai_Australian	3496.86	6.6551e-05	0.786232	7.78782e-05	6.94134e-05	9.2434e-05	0.815132	7.56302e-05	6.87485e-05	8.98208e-05	0.831044	6611.11	5566.64	3328.11	1934.14	5944.77	3454.83
Dai_Australian	4514.76	3.5311e-05	0.804959	4.44677e-05	3.92309e-05	4.99152e-05	0.831314	4.2723e-05	3.89024e-05	4.8285e-05	0.854922	11703.3	10355.2	5740.54	3645.34	10361.4	6579.7
Dai_Australian	5812.97	7.68479e-05	0.84878	2.74662e-05	2.45023e-05	2.79234e-05	0.884726	2.6369e-05	2.39239e-05	2.74166e-05	0.889602	18961.7	18237.2	9144.3	7514.78	16905.8	13893.2
Dai_Australian	7468.66	0.000317874	0.960502	1.91767e-05	1.86632e-05	1.92392e-05	0.971639	1.94421e-05	1.76567e-05	1.88241e-05	0.922839	25717.4	26561.8	14497.5	13561.3	28422.5	26586.9
Dai_Australian	9580.32	0.000190356	0.985832	1.67109e-05	1.64045e-05	1.67942e-05	0.979225	1.69697e-05	1.56269e-05	1.60124e-05	0.947596	29464.3	31225.7	17232.2	15612.1	34220.3	31003
Dai_Australian	12273.4	0.000138807	0.99454	1.7139e-05	1.68243e-05	1.71994e-05	0.979911	1.70975e-05	1.6289e-05	1.61847e-05	0.978842	29244	30893.4	16699.7	15351.6	33308.3	30619.3
Dai_Australian	15708.2	0.000146766	0.998491	1.97867e-05	1.94e-05	1.98422e-05	0.979081	1.9401e-05	1.90267e-05	1.84738e-05	1.00472	25771.8	27065.3	14275.3	13396.3	28529.1	26772.3
Dai_Australian	20088.7	6.23003e-05	0.999248	2.42952e-05	2.37731e-05	2.43614e-05	0.977176	2.32633e-05	2.31326e-05	2.2748e-05	1.00552	21493.1	21979.9	10729.3	10690.6	21450.5	21373.2
Dai_Australian	25675.5	3.89972e-05	0.999568	2.95615e-05	2.88284e-05	2.96531e-05	0.973693	2.76567e-05	2.75634e-05	2.74218e-05	1.00088	18078.8	18233.7	7887.03	8228.93	15770.7	16454.3
Dai_Australian	32800.9	3.79217e-05	0.999783	3.48364e-05	3.37509e-05	3.49761e-05	0.966901	3.18028e-05	3.09981e-05	3.07803e-05	0.990623	15721.9	16244.2	6287.12	6342.08	12572.9	12682.8
Dai_Australian	41888.3	2.8934e-05	0.999889	4.02351e-05	3.84269e-05	4.04717e-05	0.952258	3.31926e-05	3.22304e-05	3.2522e-05	0.980919	15063.6	15374.2	4549.32	5066.34	9098.14	10132.1
Dai_Australian	53478.2	5.17777e-05	0.999976	5.07462e-05	4.66346e-05	5.13089e-05	0.913911	3.23453e-05	3.15909e-05	3.24208e-05	0.975537	15458.2	15422.2	6125.9	5805.54	12251.7	11610.9
Dai_Australian	68259.6	4.39301e-05	0.999995	0.000115627	8.54718e-05	0.000120933	0.722622	2.90443e-05	2.92017e-05	3.00177e-05	0.98885	17215.1	16656.8	6867.11	6858.05	13734.2	13716.1
Dai_Australian	87111.2	2.27547e-05	0.999998	-4.54436e-05	-6.48318e-05	-4.38141e-05	1.45269	2.36782e-05	2.36515e-05	2.3788e-05	0.996562	21116.4	21019	9202.52	9272.63	18405	18545.2
Dai_Australian	111154	1.23857e-05	0.999999	-8.9261e-06	-1.04144e-05	-8.77023e-06	1.17701	1.74309e-05	1.67507e-05	1.69359e-05	0.974823	28684.7	29523.1	17239.8	17424.5	34479.6	34849
Dai_Australian	141818	3.39197e-06	0.999999	-3.0292e-06	-3.41203e-06	-2.98751e-06	1.13418	1.26417e-05	1.31052e-05	1.69359e-05	0.909975	39551.7	30937	28740.5	28855.8	57481.1	57711.5
Dai_Australian	180926	3.39197e-06	1	-1.98343e-06	-2.20458e-06	-1.95899e-06	1.11839	1.33476e-05	1.31052e-05	1.69359e-05	0.981188	37459.8	37410.1	28740.5	28855.8	57481.1	57711.5
Dai_Australian	230803	1.7399e-07	1	-8.00206e-07	-8.80591e-07	-7.91224e-07	1.10667	1.77916e-05	1.45602e-05	1.69359e-05	1.08005	28103.1	54522	20082	20284.8	40164	40569.5
Dai_Australian	294415	1.7399e-07	1	-2.21403e-07	-2.42464e-07	-2.19037e-07	1.10101	1.77916e-05	1.45602e-05	1.69359e-05	1.08005	28103.1	54522	20082	20284.8	40164	40569.5
Dai_Australian	375545	1.7399e-07	1	-9.86313e-08	-1.07833e-07	-9.75956e-08	1.09906	1.77916e-05	1.45602e-05	1.69359e-05	1.08005	28103.1	54522	20082	20284.8	40164	40569.5
Dinka_Australian	0	1.80844e-22	0	4.50542e-06	0	4.91464e-06	0	4.48409e-06	3.03621e-08	4.93656e-06	0.00644587	111505	101285	110977	101737	110977	101737
Dinka_Australian	69.3519	1.80844e-22	0	4.50542e-06	6.16283e-26	4.91464e-06	1.30845e-20	4.48409e-06	3.03621e-08	4.93656e-06	0.00644587	111505	101285	110977	101737	110977	101737
Dinka_Australian	157.802	1.80844e-22	0	4.65864e-06	3.62103e-25	1.26912e-05	4.17415e-20	4.48409e-06	2.48229e-08	1.28769e-05	0.00285962	111505	38829.3	107326	39370.4	107326	39370.4
Dinka_Australian	270.608	1.80844e-22	0	1.2193e-05	1.45988e-24	2.98478e-05	6.94505e-20	1.20244e-05	2.4825e-08	3.00252e-05	0.00118075	41582.1	16652.7	40971.7	16707.6	40971.7	16707.6
Dinka_Australian	414.478	1.80844e-22	0	2.05003e-05	1.3186e-24	1.765e-05	6.91264e-20	2.05432e-05	3.74774e-08	1.76143e-05	0.00196435	24339	28386.1	24339.6	28304.1	24339.6	28304.1
Dinka_Australian	597.966	1.80844e-22	0	2.93568e-05	3.39014e-24	3.14875e-05	1.11437e-19	2.93491e-05	2.24264e-07	3.1509e-05	0.00737005	17036.3	15868.5	16968.9	15825.1	16968.9	15825.1
Dinka_Australian	831.984	4.57415e-05	0.0269343	3.3639e-05	1.06082e-06	6.51934e-05	0.0214671	3.34841e-05	1.11497e-06	6.53033e-05	0.0225731	14932.5	7656.58	14482.8	7420.3	14872.9	7620.16
Dinka_Australian	1130.44	7.85798e-05	0.0834374	3.61618e-05	5.83557e-06	0.000134305	0.0684658	3.59593e-05	5.8874e-06	0.000134393	0.0691202	13904.6	3720.43	12903.9	3357.14	13980.6	3637.25
Dinka_Australian	1511.08	0.000117576	0.182318	4.23009e-05	1.95338e-05	0.00020708	0.156659	4.21343e-05	1.95241e-05	0.000206878	0.156813	11866.8	2416.89	10375.4	1911.38	12267.1	2259.86
Dinka_Australian	1996.54	0.00016154	0.330563	4.84364e-05	3.99883e-05	0.00021681	0.301518	4.82722e-05	3.99739e-05	0.000215505	0.303088	10357.9	2320.13	8564.36	1515.61	11395.4	2016.61
Dinka_Australian	2615.7	0.000180571	0.49666	4.88823e-05	5.07251e-05	0.000162443	0.480066	4.85297e-05	5.09202e-05	0.000159794	0.488856	10303	3129.02	8220.36	1665.65	12303.1	2492.91
Dinka_Australian	3405.34	0.000135251	0.616689	3.91747e-05	4.17498e-05	9.69013e-05	0.613625	3.86997e-05	4.20692e-05	9.43188e-05	0.632532	12920	5301.17	9936.39	2470.46	16064	3993.97
Dinka_Australian	4412.42	8.61266e-05	0.692769	2.85356e-05	2.83275e-05	5.24107e-05	0.699908	2.81034e-05	2.8597e-05	5.07974e-05	0.724885	17791.5	9843.03	12448.2	4368.35	21071.9	7394.6
Dinka_Australian	5696.84	9.75283e-05	0.776798	2.08685e-05	2.01069e-05	2.93567e-05	0.800668	2.05437e-05	2.02586e-05	2.85754e-05	0.824878	24338.4	17497.6	15466.9	7728.49	27481.5	13732
Dinka_Australian	7334.95	9.03449e-05	0.846979	1.74648e-05	1.64056e-05	1.9993e-05	0.875948	1.72752e-05	1.65345e-05	1.92904e-05	0.904373	28943.2	25919.6	16151.9	12084.7	29832.1	22320.2
Dinka_Australian	9424.16	7.86084e-05	0.899347	1.58867e-05	1.50618e-05	1.6805e-05	0.921446	1.60171e-05	1.5169e-05	1.61476e-05	0.943206	31216.5	30964.4	16037.3	15576.4	30460.4	29585.1
Dinka_Australian	12088.6	9.46003e-05	0.947083	1.60744e-05	1.58228e-05	1.71512e-05	0.952445	1.69137e-05	1.57594e-05	1.61125e-05	0.954356	29561.8	31031.8	15529.5	15438.2	30237.2	30059.5
Dinka_Australian	15486.9	7.39099e-05	0.972116	1.86112e-05	1.85573e-05	1.99536e-05	0.962397	1.96479e-05	1.84611e-05	1.82355e-05	0.974628	25448	27419	12814.3	13322.8	25271.3	26274.1
Dinka_Australian	19821	4.51101e-05	0.983065	2.3041e-05	2.30653e-05	2.48523e-05	0.963196	2.41669e-05	2.28866e-05	2.23847e-05	0.983279	20689.5	22336.6	9308.22	10505.6	18458.8	20833.3
Dinka_Australian	25348.5	3.66337e-05	0.989897	2.77773e-05	2.793e-05	3.04276e-05	0.959713	2.84108e-05	2.76874e-05	2.70726e-05	0.998041	17598.9	18468.8	6780.4	7971.71	13492.3	15862.9
Dinka_Australian	32398.1	3.81055e-05	0.994908	3.17349e-05	3.20709e-05	3.57569e-05	0.950364	3.15095e-05	3.12417e-05	3.05517e-05	1.00681	15868.2	16365.7	5749.65	5780.86	11470	11532.3
Dinka_Australian	41389	7.05831e-05	0.998991	3.50591e-05	3.55955e-05	4.15984e-05	0.928688	3.29892e-05	3.27551e-05	3.2522e-05	0.999986	15156.5	15374.2	6147.43	5754.26	12288.7	11502.7
Dinka_Australian	52855.8	6.55726e-05	0.999852	4.01113e-05	4.11465e-05	5.44086e-05	0.870641	3.2879e-05	3.27126e-05	3.24208e-05	1.00192	15207.3	15422.2	5780.91	5306.89	11561	10613
Dinka_Australian	67480.2	6.97752e-05	0.999989	5.58715e-05	5.94918e-05	0.000153349	0.568699	3.08058e-05	3.07205e-05	3.00177e-05	1.01015	16230.7	16656.8	5657.86	5668.33	11315.7	11336.6
Dinka_Australian	86132	4.60204e-05	0.999999	-0.000590763	-0.000241597	-3.67017e-05	0.770072	2.36283e-05	2.43205e-05	2.43807e-05	1.01316	21161.1	20508	7238.46	7254.4	14476.9	14508.8
Dinka_Australian	109919	2.10848e-05	1	-1.52809e-05	-1.39423e-05	-7.62936e-06	1.21712	1.59897e-05	1.65705e-05	1.75532e-05	0.988017	31270	28484.8	11698.2	11689.8	23396.3	23379.5
Dinka_Australian	140258	1.27895e-05	1	-4.97014e-06	-4.66416e-06	-2.94922e-06	1.17791	1.15692e-05	1.28686e-05	1.61619e-05	0.9281	43218	30937	16848	16866.7	33696	33733.4
Dinka_Australian	178950	1.01315e-05	1	-2.32783e-06	-2.20643e-06	-1.47826e-06	1.15942	1.15692e-05	1.28686e-05	1.61619e-05	0.792159	18290.3	35550.5	21618.8	21793.2	43237.6	43586.4
Dinka_Australian	228298	1.01315e-05	1	-1.374e-06	-1.30938e-06	-9.06633e-07	1.14826	1.15692e-05	1.28686e-05	1.61619e-05	0.688736	13004.7	54522	21618.8	21793.2	43237.6	43586.4
Dinka_Australian	291234	3.19861e-07	1	-3.26527e-07	-3.1234e-07	-2.21454e-07	1.13996	1.15692e-05	1.28686e-05	1.61619e-05	0.759124	64847.3	54522	20959.9	21223.2	41919.8	42446.5
Dinka_Australian	371502	3.19861e-07	1	-9.14708e-08	-8.75936e-08	-6.25503e-08	1.13742	1.15692e-05	1.28686e-05	1.61619e-05	1.39341	1.91698e+07	54522	20959.9	21223.2	41919.8	42446.5
Dinka_Australian	473872	3.19861e-07	1	-5.37415e-08	-5.14838e-08	-3.68582e-08	1.13651	1.15692e-05	1.28686e-05	1.61619e-05	1.39341	1.91698e+07	54522	20959.9	21223.2	41919.8	42446.5
Dinka_Dai	0	1.7749e-25	0	4.34162e-06	0	4.4722e-07	0	4.48409e-06	2.59326e-08	3.41941e-07	0.010747	111505	1.46224e+06	115164	1.11802e+06	115164	1.11802e+06
Dinka_Dai	68.2523	1.7749e-25	0	4.34162e-06	5.41757e-30	4.4722e-07	2.26258e-24	4.48409e-06	2.59326e-08	3.41941e-07	0.010747	111505	1.46224e+06	115164	1.11802e+06	115164	1.11802e+06
Dinka_Dai	155.299	1.7749e-25	0	4.3707e-06	7.50346e-29	2.72214e-06	2.11578e-23	4.48409e-06	2.52233e-08	2.61675e-06	0.00710431	111505	191077	114398	183643	114398	183643
Dinka_Dai	266.318	1.7749e-25	0	1.0671e-05	1.0841e-27	2.29274e-05	6.45328e-23	1.05164e-05	2.5217e-08	2.309e-05	0.00150073	47545	21654.4	46823.2	21754.6	46823.2	21754.6
Dinka_Dai	407.906	1.7749e-25	0	2.05916e-05	1.83857e-27	2.54347e-05	7.98925e-23	2.05432e-05	2.52186e-08	2.54915e-05	0.00109563	24339	19614.4	24230.5	19603.1	24230.5	19603.1
Dinka_Dai	588.485	1.7749e-25	0	2.94219e-05	4.24277e-27	4.07699e-05	1.20891e-22	2.93491e-05	5.95627e-08	4.08586e-05	0.00169676	17036.3	12237.3	16931.1	12195.4	16931.1	12195.4
Dinka_Dai	818.792	1.13805e-26	0	3.31908e-05	8.56065e-27	8.0971e-05	1.49974e-22	3.30246e-05	8.05407e-07	8.11672e-05	0.0141062	15140.2	6160.12	14995.3	6082.48	14995.3	6082.48
Dinka_Dai	1112.51	0.000101938	0.0735318	3.61414e-05	5.45062e-06	0.000144015	0.0605097	3.59593e-05	5.39991e-06	0.000144224	0.0599378	13904.6	3466.82	13010.5	3152.9	13967.2	3384.74
Dinka_Dai	1487.13	0.000152637	0.199264	4.15588e-05	1.96254e-05	0.000185089	0.17318	4.13756e-05	1.96317e-05	0.000185096	0.173371	12084.4	2701.3	10442.3	2136.82	12523	2562.61
Dinka_Dai	1964.89	0.000234714	0.39846	4.85539e-05	4.25715e-05	0.000177161	0.377215	4.82722e-05	4.28316e-05	0.000176358	0.381352	10357.9	2835.14	8267.83	1787.79	11562.2	2500.16
Dinka_Dai	2574.22	0.000227308	0.577495	4.88191e-05	5.37764e-05	0.000136393	0.580701	4.85297e-05	5.41375e-05	0.000134827	0.590515	10303	3708.45	8152.05	1862.91	12859.8	2938.73
Dinka_Dai	3351.34	0.000162044	0.693569	4.01885e-05	4.46763e-05	8.4986e-05	0.713824	3.98833e-05	4.49724e-05	8.35631e-05	0.728614	12536.6	5983.5	9692.35	2619.72	16414.7	4436.68
Dinka_Dai	4342.46	8.73236e-05	0.754272	2.85434e-05	3.0765e-05	5.03758e-05	0.779658	2.81034e-05	3.10419e-05	4.94811e-05	0.800208	17791.5	10104.9	13070.1	4178.6	22928.6	7330.4
Dinka_Dai	5606.52	0.000125627	0.836114	2.15567e-05	2.14637e-05	2.76438e-05	0.8725	2.11112e-05	2.16876e-05	2.71677e-05	0.898431	23684.1	18404.2	14663.2	7875.17	26923.3	14459.7
Dinka_Dai	7218.66	4.88871e-05	0.86596	1.77049e-05	1.70038e-05	2.00626e-05	0.900445	1.72752e-05	1.7185e-05	1.97762e-05	0.92763	28943.2	25282.9	15905.4	11464.2	29678.8	21391.8
Dinka_Dai	9274.72	7.87168e-05	0.911295	1.6111e-05	1.56044e-05	1.71303e-05	0.938859	1.60171e-05	1.55875e-05	1.70633e-05	0.9424	31216.5	29302.7	16193.9	14343.1	30951.3	27413.9
Dinka_Dai	11897	0.000124073	0.961317	1.63399e-05	1.63054e-05	1.7303e-05	0.969322	1.68384e-05	1.60601e-05	1.69982e-05	0.949275	29694	29414.9	15784.8	14650	30958.9	28733.3
Dinka_Dai	15241.4	8.55532e-05	0.981355	1.88851e-05	1.89505e-05	1.99497e-05	0.975953	1.96479e-05	1.86195e-05	1.91287e-05	0.960347	25448	26138.7	12848.4	13015.3	25457.3	25787.9
Dinka_Dai	19506.6	4.93818e-05	0.989105	2.30502e-05	2.31612e-05	2.44048e-05	0.976132	2.37533e-05	2.29905e-05	2.28826e-05	0.985956	21049.7	21850.6	9281.18	10763.1	18461.2	21409
Dinka_Dai	24946.6	4.39633e-05	0.99408	2.77284e-05	2.79517e-05	2.96828e-05	0.973737	2.80583e-05	2.78714e-05	2.72531e-05	1.0078	17820	18346.5	6686.18	8676.3	13332.8	17301.2
Dinka_Dai	31884.4	4.57074e-05	0.997364	3.19191e-05	3.23238e-05	3.48934e-05	0.967598	3.12867e-05	3.15324e-05	3.12847e-05	1.00788	15981.2	15982.2	5384.43	6839.71	10754.7	13661.4
Dinka_Dai	40732.7	5.42124e-05	0.999224	3.52798e-05	3.59355e-05	4.00849e-05	0.953643	3.2905e-05	3.29182e-05	3.32087e-05	0.995806	15195.2	15056.3	5161.35	5969.34	10318.7	11934
Dinka_Dai	52017.7	4.88448e-05	0.99981	3.9812e-05	4.10588e-05	4.97161e-05	0.917228	3.2879e-05	3.24407e-05	3.25289e-05	0.991952	15207.3	15370.9	5399.06	4759.85	10797.1	9518.79
Dinka_Dai	66410.2	6.20662e-05	0.999981	5.38243e-05	5.79441e-05	0.000100894	0.749029	3.08058e-05	3.03302e-05	2.97774e-05	1.00128	16230.7	16791.2	5710.19	5603.7	11420.3	11207.3
Dinka_Dai	84766.4	4.73641e-05	0.999998	0.00207165	-0.000420336	-5.46619e-05	-0.416796	2.43784e-05	2.47442e-05	2.42354e-05	1.01799	20510	20631	7249.75	7271.4	14499.5	14542.8
Dinka_Dai	108177	2.38218e-05	0.999999	-1.72896e-05	-1.5371e-05	-9.50518e-06	1.14732	1.65357e-05	1.73021e-05	1.80029e-05	1.0019	30237.7	27773.3	11810.2	11857.5	23620.5	23715
Dinka_Dai	138034	1.1651e-05	1	-4.9697e-06	-4.5917e-06	-3.22679e-06	1.12041	1.15692e-05	1.3097e-05	1.30467e-05	1.06411	43218	38323.9	18994.4	19062.8	37988.8	38125.6
Dinka_Dai	176113	1.10685e-05	1	-2.42694e-06	-2.26981e-06	-1.66893e-06	1.10834	1.15692e-05	1.3097e-05	1.22366e-05	0.822559	20359	40860.9	25701	25964.9	51402	51929.8
Dinka_Dai	224678	1.10685e-05	1	-1.51037e-06	-1.4223e-06	-1.07401e-06	1.10069	1.15692e-05	1.3097e-05	1.77916e-05	0.538177	13004.7	28103.1	25701	25964.9	51402	51929.8
Dinka_Dai	286616	2.84243e-07	1	-4.22119e-07	-3.99497e-07	-3.0777e-07	1.09468	1.15692e-05	1.3097e-05	1.77916e-05	0.567887	43280.4	28103.1	20868.7	21168.5	41737.4	42337
Dinka_Dai	365611	2.84243e-07	1	-1.07365e-07	-1.01788e-07	-7.89709e-08	1.09251	1.15692e-05	1.3097e-05	1.77916e-05	0.935261	1.91698e+07	28103.1	20868.7	21168.5	41737.4	42337
Dinka_Dai	466359	2.84243e-07	1	-5.70665e-08	-5.41319e-08	-4.20936e-08	1.09181	1.15692e-05	1.3097e-05	1.77916e-05	0.935261	1.91698e+07	28103.1	20868.7	21168.5	41737.4	42337
Dinka_French	0	2.06775e-21	0	4.65915e-06	0	1.2687e-05	0	4.48409e-06	3.14509e-08	1.28722e-05	0.00362414	111505	38843.2	107316	39410.4	107316	39410.4
Dinka_French	68.1746	2.06775e-21	0	4.65915e-06	2.44437e-24	1.2687e-05	2.81835e-19	4.48409e-06	3.14509e-08	1.28722e-05	0.00362414	111505	38843.2	107316	39410.4	107316	39410.4
Dinka_French	155.122	2.06775e-21	0	4.65926e-06	5.55893e-24	1.26857e-05	6.40985e-19	4.48409e-06	2.52494e-08	1.28722e-05	0.00290953	111505	38843.2	107313	39414.4	107313	39414.4
Dinka_French	266.014	2.06775e-21	0	1.04451e-05	7.63875e-24	7.8159e-06	8.36621e-19	1.05164e-05	2.52472e-08	7.74674e-06	0.00276484	47545	64543.3	47838.8	64006.9	47838.8	64006.9
Dinka_French	407.442	2.06775e-21	0	1.9502e-05	1.8965e-23	1.51351e-05	1.09507e-18	1.95647e-05	2.52461e-08	1.50755e-05	0.00145762	25556.2	33166.4	25589.1	33019.6	25589.1	33019.6
Dinka_French	587.814	1.5815e-23	0	2.93463e-05	3.38024e-23	2.90565e-05	1.15756e-18	2.93491e-05	4.36639e-08	2.90603e-05	0.0014951	17036.3	17205.6	16974.7	17156	16974.7	17156
Dinka_French	817.856	1.60078e-22	0	3.31505e-05	6.03884e-23	5.71733e-05	1.33715e-18	3.30246e-05	6.36051e-07	5.73146e-05	0.0140814	15140.2	8723.78	15013.4	8661.88	15013.4	8661.88
Dinka_French	1111.25	0.000101445	0.0731079	3.61692e-05	4.29548e-06	0.000107246	0.0599027	3.59593e-05	4.40216e-06	0.000107416	0.0614075	13904.6	4654.8	12991.7	4281.11	13941.5	4594.09
Dinka_French	1485.43	0.000165583	0.208603	4.15706e-05	1.7317e-05	0.000148579	0.18214	4.13756e-05	1.72709e-05	0.000148679	0.181746	12084.4	3362.94	10306.8	2678.4	12456.9	3237.12
Dinka_French	1962.65	0.00025852	0.422269	4.85339e-05	4.03578e-05	0.000150538	0.40546	4.82722e-05	4.044e-05	0.000150363	0.40718	10357.9	3325.3	8031.86	2087.65	11423.5	2969.2
Dinka_French	2571.29	0.00028848	0.630833	4.91185e-05	5.44127e-05	0.000118086	0.650854	4.85297e-05	5.49692e-05	0.000117328	0.662847	10303	4261.55	7950.45	2061.41	12965.9	3361.81
Dinka_French	3347.53	0.000149202	0.725258	4.03878e-05	4.58244e-05	8.07158e-05	0.756781	3.98833e-05	4.63465e-05	7.98786e-05	0.773977	12536.6	6259.5	9776.55	2643.99	16867.1	4561.56
Dinka_French	4337.52	6.65194e-05	0.767741	2.96076e-05	3.06121e-05	4.69512e-05	0.799701	2.91099e-05	3.09364e-05	4.65173e-05	0.818129	17176.3	10748.7	11722.7	4459.72	20722.7	7883.62
Dinka_French	5600.13	7.48553e-05	0.817495	2.15476e-05	2.10969e-05	2.77732e-05	0.855499	2.11112e-05	2.12299e-05	2.76658e-05	0.870487	23684.1	18072.9	14442.2	7697.18	26248.6	13989.6
Dinka_French	7210.43	6.22167e-05	0.858652	1.76402e-05	1.68331e-05	1.98433e-05	0.89816	1.72752e-05	1.70182e-05	1.95986e-05	0.923053	28943.2	25512	15975.5	11331.1	29692.8	21060.6
Dinka_French	9264.16	3.60648e-05	0.882986	1.64402e-05	1.54094e-05	1.70585e-05	0.919998	1.60171e-05	1.5584e-05	1.69592e-05	0.945161	31216.5	29482.4	15528.9	14017.6	29240.8	26395
Dinka_French	11883.4	4.80796e-05	0.915134	1.68389e-05	1.59798e-05	1.69409e-05	0.946113	1.68384e-05	1.60415e-05	1.67315e-05	0.955707	29694	29883.8	14056	14986.2	26919.2	28700.7
Dinka_French	15224	4.53626e-05	0.942342	1.91952e-05	1.86146e-05	1.94288e-05	0.963885	1.96479e-05	1.86232e-05	1.87154e-05	0.970889	25448	26716	11631.7	13214.7	22592.7	25667.4
Dinka_French	19484.5	3.26162e-05	0.959549	2.33013e-05	2.28986e-05	2.38141e-05	0.972022	2.37533e-05	2.30292e-05	2.24656e-05	0.996531	21049.7	22256.3	8668.76	10415.5	16986.9	20409.6
Dinka_French	24918.1	3.51257e-05	0.97514	2.79396e-05	2.78474e-05	2.90805e-05	0.976757	2.80583e-05	2.78801e-05	2.70162e-05	1.01245	17820	18507.4	6526.5	7865.77	12890.8	15536
Dinka_French	31848.1	4.18215e-05	0.98813	3.20179e-05	3.22428e-05	3.40279e-05	0.976378	3.12867e-05	3.1542e-05	3.09439e-05	1.01371	15981.2	16158.2	5688.91	5948.54	11310.3	11826.5
Dinka_French	40686.3	6.08427e-05	0.996989	3.55282e-05	3.59541e-05	3.87354e-05	0.968283	3.2905e-05	3.30459e-05	3.30135e-05	1.00263	15195.2	15145.3	5719.08	5632.09	11420.9	11247.2
Dinka_French	51958.4	5.83971e-05	0.999438	4.03847e-05	4.12035e-05	4.6849e-05	0.94467	3.29243e-05	3.25279e-05	3.25804e-05	0.993146	15186.3	15346.7	5471.46	5267.56	10939.8	10532.2
Dinka_French	66334.6	6.55572e-05	0.999949	5.57645e-05	5.85381e-05	8.31028e-05	0.84308	3.08058e-05	3.03854e-05	3.01675e-05	0.996679	16230.7	16574.1	5593.53	5709.77	11186.8	11419.3
Dinka_French	84669.6	4.72806e-05	0.999994	-0.00114173	-0.000366976	-7.29189e-05	0.604249	2.43784e-05	2.47536e-05	2.43199e-05	1.01661	20510	20559.3	7071.06	7096.64	14142.1	14193.2
Dinka_French	108054	2.26645e-05	0.999999	-1.62294e-05	-1.508e-05	-1.06131e-05	1.12359	1.65357e-05	1.7183e-05	1.76268e-05	1.00596	30237.7	28365.8	11282.4	11282.8	22564.8	22565.5
Dinka_French	137877	1.29202e-05	0.999999	-4.8956e-06	-4.65644e-06	-3.60875e-06	1.09507	1.15692e-05	1.29079e-05	1.40028e-05	1.00953	43218	35707.1	17778.1	17809.6	35556.3	35619.1
Dinka_French	175912	1.08642e-05	1	-2.32702e-06	-2.23044e-06	-1.78916e-06	1.08374	1.15692e-05	1.29079e-05	1.35489e-05	0.911546	20359	36903.4	23741.5	23901.8	47483.1	47803.5
Dinka_French	224422	1.08642e-05	1	-1.4184e-06	-1.36528e-06	-1.11674e-06	1.07708	1.15692e-05	1.29079e-05	1.34251e-05	0.669662	13004.7	37243.7	23741.5	23901.8	47483.1	47803.5
Dinka_French	286290	4.35572e-07	1	-3.87756e-07	-3.74366e-07	-3.10619e-07	1.0721	1.15692e-05	1.29079e-05	1.33941e-05	0.405529	43280.4	37329.8	21338.7	21590.8	42677.4	43181.5
Dinka_French	365194	4.35572e-07	1	-1.19676e-07	-1.15662e-07	-9.64382e-08	1.07038	1.15692e-05	1.29079e-05	1.33941e-05	0.753835	1.91698e+07	37329.8	21338.7	21590.8	42677.4	43181.5
Dinka_French	465827	4.35572e-07	1	-7.27526e-08	-7.03403e-08	-5.87618e-08	1.0697	1.15692e-05	1.29079e-05	1.33941e-05	0.753835	1.91698e+07	37329.8	21338.7	21590.8	42677.4	43181.5
Dinka_Han	0	2.10181e-05	0.00286653	4.44547e-06	0	1.15644e-07	0	4.48409e-06	5.21439e-08	8.20857e-08	0.0228392	111505	6.09119e+06	112474	4.32361e+06	112796	4.336e+06
Dinka_Han	68.29	2.10181e-05	0.00651053	4.43274e-06	6.52696e-09	1.15322e-07	0.00287022	4.48409e-06	5.21439e-08	8.20857e-08	0.0228392	111505	6.09119e+06	112474	4.32361e+06	113206	4.35176e+06
Dinka_Han	155.386	3.50643e-25	0.00651053	4.39769e-06	6.65534e-09	2.41502e-07	0.00286918	4.48409e-06	2.52049e-08	1.76656e-07	0.0108158	111505	2.83037e+06	113371	2.0645e+06	114109	2.07794e+06
Dinka_Han	266.464	3.50643e-25	0.00651053	1.03726e-05	1.65325e-08	1.15638e-06	0.00286799	1.05164e-05	2.52028e-08	1.02778e-06	0.00436633	47545	486484	48033.7	431105	48346.4	433912
Dinka_Han	408.131	2.39766e-19	0.00651053	2.03843e-05	4.5729e-08	1.15285e-05	0.00286587	2.05432e-05	2.52035e-08	1.14161e-05	0.00157722	24339	43797.7	24407.2	43177.9	24566.1	43459
Dinka_Han	588.81	3.50643e-25	0.00651053	2.93221e-05	8.86361e-08	3.26862e-05	0.00285884	2.93491e-05	4.26904e-08	3.2769e-05	0.00137449	17036.3	15258.3	16939.7	15170.1	17050	15268.9
Dinka_Han	819.24	1.92246e-26	0.00651053	3.32206e-05	1.61128e-07	8.02495e-05	0.00284001	3.30246e-05	6.82027e-07	8.03547e-05	0.0120309	15140.2	6222.41	14937.9	6109.48	15035.1	6149.26
Dinka_Han	1113.13	8.39709e-05	0.0671204	3.61434e-05	4.90005e-06	0.000149527	0.0527823	3.59593e-05	4.8739e-06	0.000149689	0.0525067	13904.6	3340.25	13097.1	3048.57	13976.2	3253.19
Dinka_Han	1487.94	0.000156055	0.196419	4.15474e-05	1.96026e-05	0.000190784	0.168747	4.13756e-05	1.95831e-05	0.000190714	0.168755	12084.4	2621.72	10485.6	2074.06	12545.2	2481.45
Dinka_Han	1965.98	0.000239168	0.399685	4.85455e-05	4.31618e-05	0.000180099	0.377546	4.82722e-05	4.33951e-05	0.000179188	0.381562	10357.9	2790.36	8299.46	1752.78	11616.6	2453.35
Dinka_Han	2575.64	0.000244553	0.589594	4.884e-05	5.40172e-05	0.000132612	0.595387	4.85297e-05	5.43805e-05	0.000130984	0.605864	10303	3817.25	8135.17	1898.43	12931.6	3017.73
Dinka_Han	3353.19	0.000128354	0.681832	4.0205e-05	4.43468e-05	8.69247e-05	0.697662	3.98833e-05	4.46519e-05	8.54082e-05	0.712768	12536.6	5854.24	9621.72	2577.07	16182.1	4334.2
Dinka_Han	4344.86	9.82159e-05	0.751823	2.85337e-05	3.03436e-05	4.9581e-05	0.776899	2.81034e-05	3.06146e-05	4.86621e-05	0.797615	17791.5	10274.9	12856.8	4278.51	22522.8	7495.2
Dinka_Han	5609.61	9.47338e-05	0.817176	2.14936e-05	2.1194e-05	2.82682e-05	0.851817	2.11112e-05	2.13646e-05	2.77872e-05	0.873838	23684.1	17993.9	14737.6	7694.43	26780.8	13982.1
Dinka_Han	7222.64	7.09047e-05	0.863436	1.76505e-05	1.69528e-05	2.00751e-05	0.898744	1.72752e-05	1.70829e-05	1.97696e-05	0.922281	28943.2	25291.3	16079.3	11447	29962.8	21330.8
Dinka_Han	9279.84	0.000125039	0.929143	1.59107e-05	1.56011e-05	1.68429e-05	0.952635	1.60171e-05	1.55534e-05	1.66125e-05	0.953326	31216.5	30097.7	16446.6	14874.8	31727.8	28695.5
Dinka_Han	11903.5	0.000146322	0.973387	1.62236e-05	1.62786e-05	1.71568e-05	0.975335	1.69137e-05	1.60554e-05	1.65056e-05	0.960843	29561.8	30292.7	16022	14859.5	31617.6	29323.5
Dinka_Han	15249.8	8.36526e-05	0.986968	1.88985e-05	1.90068e-05	1.99503e-05	0.978502	1.96479e-05	1.86669e-05	1.91024e-05	0.963444	25448	26174.7	12865.3	12992.5	25562.9	25815.8
Dinka_Han	19517.4	4.90044e-05	0.992356	2.31072e-05	2.32558e-05	2.44563e-05	0.977885	2.37533e-05	2.30469e-05	2.30396e-05	0.985059	21049.7	21701.8	9256.77	10696.3	18442.8	21310.9
Dinka_Han	24960.3	4.38937e-05	0.995844	2.771e-05	2.79606e-05	2.96315e-05	0.975228	2.80583e-05	2.78481e-05	2.72314e-05	1.00735	17820	18361.1	6724.27	8607.42	13420.6	17179.1
Dinka_Han	31902	4.42448e-05	0.998101	3.17241e-05	3.21383e-05	3.45937e-05	0.969223	3.12867e-05	3.14861e-05	3.06259e-05	1.01711	15981.2	16326.1	5459.59	6766.27	10908.8	13519.7
Dinka_Han	40755.2	4.6377e-05	0.999334	3.51407e-05	3.58015e-05	3.97565e-05	0.956018	3.2905e-05	3.2993e-05	3.26282e-05	1.00691	15195.2	15324.2	5205.85	5383.42	10408.2	10763.3
Dinka_Han	52046.4	5.05549e-05	0.999845	3.97655e-05	4.10195e-05	4.92387e-05	0.921743	3.2879e-05	3.25451e-05	3.24243e-05	0.996737	15207.3	15420.5	5464.77	4721.49	10928.7	9442.24
Dinka_Han	66446.9	6.23156e-05	0.999984	5.37891e-05	5.79326e-05	9.7831e-05	0.764181	3.08058e-05	3.03841e-05	2.99061e-05	1.00093	16230.7	16719	5628.45	5533.9	11256.8	11067.7
Dinka_Han	84812.8	4.8709e-05	0.999998	0.0020573	-0.000419484	-5.68891e-05	-0.419398	2.43784e-05	2.4877e-05	2.47401e-05	1.01294	20510	20210.1	7006.32	7017.45	14012.6	14034.9
Dinka_Han	108236	2.5191e-05	1	-1.72377e-05	-1.53207e-05	-9.64317e-06	1.1399	1.65357e-05	1.74062e-05	1.85045e-05	0.993503	30237.7	27020.5	11222.8	11259.5	22445.5	22519.1
Dinka_Han	138110	1.36555e-05	1	-4.99598e-06	-4.61484e-06	-3.28715e-06	1.11427	1.15692e-05	1.31801e-05	1.40588e-05	1.02857	43218	35564.9	17865.1	17919.8	35730.2	35839.6
Dinka_Han	176210	1.06389e-05	1	-2.38608e-06	-2.23126e-06	-1.66078e-06	1.10271	1.15692e-05	1.31801e-05	1.35047e-05	0.810682	20359	37024	22552.9	22777.8	45105.9	45555.7
Dinka_Han	224802	1.06389e-05	1	-1.42307e-06	-1.33977e-06	-1.0228e-06	1.09554	1.15692e-05	1.31801e-05	1.38945e-05	0.589538	13004.7	35985.5	22552.9	22777.8	45105.9	45555.7
Dinka_Han	286774	4.70627e-07	1	-3.65667e-07	-3.45904e-07	-2.68946e-07	1.09012	1.15692e-05	1.31801e-05	1.38945e-05	0.5742	43280.4	35985.5	19815.8	20074.5	39631.6	40149
Dinka_Han	365813	4.70627e-07	1	-1.14433e-07	-1.08413e-07	-8.47945e-08	1.08833	1.15692e-05	1.31801e-05	1.38945e-05	1.04965	1.91698e+07	35985.5	19815.8	20074.5	39631.6	40149
Dinka_Han	466616	4.70627e-07	1	-7.46858e-08	-7.0799e-08	-5.5506e-08	1.08761	1.15692e-05	1.31801e-05	1.38945e-05	1.04965	1.91698e+07	35985.5	19815.8	20074.5	39631.6	40149
Dinka_Karitiana	0	1.13156e-24	0	4.51552e-06	0	0.000261299	0	4.48409e-06	3.38282e-08	0.00026118	0.000254669	111505	1914.39	110729	1913.52	110729	1913.52
Dinka_Karitiana	68.2338	1.13156e-24	0	4.51552e-06	1.99963e-26	0.000261341	1.50429e-22	4.48409e-06	3.38282e-08	0.00026118	0.000254669	111505	1914.39	110729	1913.52	110729	1913.52
Dinka_Karitiana	155.257	1.13156e-24	0	4.49761e-06	9.7438e-26	0.000561769	3.44142e-22	4.48409e-06	2.52315e-08	0.000560676	8.92897e-05	111505	891.781	111170	866.282	111170	866.282
Dinka_Karitiana	266.245	1.13156e-24	0	1.05576e-05	1.17731e-25	0.000410999	5.58553e-22	1.05164e-05	2.52256e-08	0.000409197	0.000120204	47545	1221.9	47327.3	1206.01	47327.3	1206.01
Dinka_Karitiana	407.795	1.13156e-24	0	2.06412e-05	1.21309e-25	0.000285406	7.92745e-22	2.05432e-05	2.52234e-08	0.000283534	0.000165901	24339	1763.46	24172.5	1771.79	24172.5	1771.79
Dinka_Karitiana	588.324	1.13156e-24	0	2.94803e-05	1.47607e-25	0.000246441	1.06992e-21	2.93491e-05	2.52237e-08	0.000244319	0.000184338	17036.3	2046.51	16897.7	2071.13	16897.7	2071.13
Dinka_Karitiana	818.568	4.3725e-26	0	3.31665e-05	1.26226e-25	0.000219714	9.98306e-22	3.30246e-05	2.61097e-07	0.000217216	0.00208677	15140.2	2301.86	15006.7	2344.83	15006.7	2344.83
Dinka_Karitiana	1112.21	4.71805e-05	0.0347222	3.61012e-05	3.23363e-06	0.000210771	0.0261968	3.59593e-05	3.22474e-06	0.000207543	0.0264863	13904.6	2409.14	13411.2	2390.66	13876.9	2473.67
Dinka_Karitiana	1486.72	0.000155802	0.168207	4.15062e-05	1.65117e-05	0.000205975	0.133438	4.13756e-05	1.65346e-05	0.000201571	0.136118	12084.4	2480.52	10637.7	2182.95	12427	2550.14
Dinka_Karitiana	1964.35	0.00029226	0.417393	4.84467e-05	4.12574e-05	0.000175986	0.36766	4.82722e-05	4.15601e-05	0.000170278	0.380325	10357.9	2936.37	8122.45	2007.54	11512.7	2845.48
Dinka_Karitiana	2573.52	0.000319953	0.645623	4.83201e-05	5.52736e-05	0.000132389	0.611741	4.85297e-05	5.53556e-05	0.000126584	0.632226	10303	3949.96	8265.71	2056.57	13602.2	3384.34
Dinka_Karitiana	3350.43	0.000184763	0.754274	3.98216e-05	4.59454e-05	8.74778e-05	0.721848	3.98833e-05	4.58378e-05	8.31136e-05	0.745348	12536.6	6015.86	10166.5	2740.93	17834.9	4808.34
Dinka_Karitiana	4341.28	0.000126521	0.821526	2.82131e-05	3.05206e-05	4.9369e-05	0.786794	2.81034e-05	3.05887e-05	4.62251e-05	0.823069	17791.5	10816.6	13044.9	4744.81	23761.7	8642.79
Dinka_Karitiana	5604.99	6.81385e-05	0.856719	2.13196e-05	2.10044e-05	2.9849e-05	0.820988	2.11112e-05	2.11004e-05	2.78449e-05	0.862012	23684.1	17956.6	14021.1	8530.61	26033.3	15838.9
Dinka_Karitiana	7216.69	0.000167326	0.927982	1.72819e-05	1.69607e-05	2.13639e-05	0.877751	1.72752e-05	1.70019e-05	1.97389e-05	0.91867	28943.2	25330.7	15255.3	13565.2	29411.9	26153.4
Dinka_Karitiana	9272.24	0.000452558	0.993286	1.53983e-05	1.55325e-05	1.90479e-05	0.901842	1.60171e-05	1.5674e-05	1.63583e-05	0.968265	31216.5	30565.6	17949.2	15378	35778	30652.7
Dinka_Karitiana	11893.8	0.000181654	0.998007	1.57576e-05	1.5886e-05	1.96273e-05	0.897901	1.68384e-05	1.61241e-05	1.59704e-05	0.982914	29694	31308	17228.3	15032.9	34422.3	30035.8
Dinka_Karitiana	15237.2	0.000182434	0.99958	1.82764e-05	1.84241e-05	2.30513e-05	0.891612	1.96479e-05	1.86196e-05	1.84738e-05	0.976853	25448	27065.4	14460.4	13032.5	28914.7	26059.6
Dinka_Karitiana	19501.4	9.01183e-05	0.999842	2.25096e-05	2.27037e-05	2.90226e-05	0.881146	2.37533e-05	2.30005e-05	2.28846e-05	0.986345	21049.7	21848.8	10689.6	10536.1	21377.5	21070.5
Dinka_Karitiana	24939.8	4.93378e-05	0.99992	2.7018e-05	2.72831e-05	3.62986e-05	0.861798	2.80583e-05	2.78469e-05	2.70406e-05	1.01079	17820	18490.7	7739.36	8375.43	15478.1	16750.2
Dinka_Karitiana	31875.7	4.22897e-05	0.999962	3.08388e-05	3.12127e-05	4.49981e-05	0.823153	3.12867e-05	3.13741e-05	3.03382e-05	1.01823	15981.2	16480.9	6133.95	6547.79	12267.7	13095.3
Dinka_Karitiana	40721.7	4.0754e-05	0.999985	3.38732e-05	3.44407e-05	5.97109e-05	0.736038	3.2905e-05	3.27674e-05	3.23262e-05	1.00465	15195.2	15467.3	4731.02	6040.42	9461.97	12080.7
Dinka_Karitiana	52003.5	5.00014e-05	0.999996	3.79934e-05	3.90347e-05	0.000126796	0.473751	3.29243e-05	3.24445e-05	3.27065e-05	0.988698	15186.3	15287.5	5755.79	4935	11511.5	9869.97
Dinka_Karitiana	66392.2	5.57427e-05	1	4.93184e-05	5.24018e-05	-9.05049e-05	-2.54461	3.08058e-05	3.04166e-05	3.08371e-05	0.986866	16230.7	16214.3	5759.18	5684.16	11518.4	11368.3
Dinka_Karitiana	84743.2	3.59572e-05	1	0.000237335	0.000624033	-1.55426e-05	5.62719	2.43784e-05	2.4781e-05	2.49189e-05	1.00537	20510	20065.1	7327.48	7400.95	14655	14801.9
Dinka_Karitiana	108147	1.57974e-05	1	-2.00558e-05	-1.76539e-05	-4.38646e-06	1.44454	1.65357e-05	1.7235e-05	1.72606e-05	1.01993	30237.7	28967.7	12507.7	12726.7	25015.4	25453.3
Dinka_Karitiana	137996	8.32304e-06	1	-5.87373e-06	-5.41304e-06	-1.81595e-06	1.40787	1.15692e-05	1.31226e-05	1.58727e-05	0.956392	43218	31500.7	18920.8	19412.7	37841.6	38825.5
Dinka_Karitiana	176065	3.58958e-06	1	-2.49968e-06	-2.33713e-06	-8.84473e-07	1.38122	1.15692e-05	1.31226e-05	1.37908e-05	0.85064	20359	36256.2	23346.3	23723	46692.6	47446
Dinka_Karitiana	224617	3.58958e-06	1	-1.529e-06	-1.4397e-06	-5.81693e-07	1.3642	1.15692e-05	1.31226e-05	1.37908e-05	0.624482	13004.7	36256.2	23346.3	23723	46692.6	47446
Dinka_Karitiana	286538	2.48312e-07	1	-4.13491e-07	-3.91318e-07	-1.66215e-07	1.35006	1.15692e-05	1.31226e-05	1.37908e-05	0.525228	43280.4	36256.2	19632.4	19871.9	39264.8	39743.9
Dinka_Karitiana	365511	2.48312e-07	1	-1.30589e-07	-1.23796e-07	-5.35055e-08	1.34492	1.15692e-05	1.31226e-05	1.37908e-05	0.963392	1.91698e+07	36256.2	19632.4	19871.9	39264.8	39743.9
Dinka_Karitiana	466232	2.48312e-07	1	-8.81967e-08	-8.36656e-08	-3.64157e-08	1.34281	1.15692e-05	1.31226e-05	1.37908e-05	0.963392	1.91698e+07	36256.2	19632.4	19871.9	39264.8	39743.9
Dinka_Mandenka	0	3.88228e-05	0.00533282	4.29448e-06	0	1.10643e-06	0	4.48409e-06	4.31849e-08	9.39737e-07	0.0159241	111505	532063	116428	451905	117049	454315
Dinka_Mandenka	68.8653	3.88228e-05	0.0120929	4.27162e-06	1.43608e-08	1.10056e-06	0.00534637	4.48409e-06	4.31849e-08	9.39737e-07	0.0159241	111505	532063	116428	451905	117836	457370
Dinka_Mandenka	156.694	6.80415e-05	0.0270377	4.24316e-06	4.61737e-08	1.09694e-06	0.0172932	4.48409e-06	2.50006e-08	9.39737e-07	0.00921882	111505	532063	115826	448160	118958	460277
Dinka_Mandenka	268.709	8.75726e-20	0.0270377	1.1941e-05	1.79893e-07	8.86982e-06	0.0172885	1.20244e-05	1.87235e-07	8.80089e-06	0.0179815	41582.1	56812.4	41123.3	55364.5	42235.2	56861.5
Dinka_Mandenka	411.57	0.000335512	0.139008	2.05077e-05	2.31565e-06	2.05683e-05	0.112749	2.05432e-05	2.31271e-06	2.05926e-05	0.112443	24339	24280.5	21858.8	21784.1	24897.3	24812.3
Dinka_Mandenka	593.77	0.000433525	0.296122	2.93325e-05	7.82346e-06	2.97609e-05	0.264783	2.93491e-05	7.85801e-06	2.9761e-05	0.265877	17036.3	16800.5	13410	13202.4	17381.1	17112
Dinka_Mandenka	826.144	0.000543887	0.490091	3.29664e-05	1.49215e-05	2.91208e-05	0.480661	3.30246e-05	1.49359e-05	2.90571e-05	0.481168	15140.2	17207.5	10065.5	11609.2	14998.5	17298.8
Dinka_Mandenka	1122.5	0.000476638	0.644361	3.58431e-05	2.22148e-05	3.07315e-05	0.667364	3.59593e-05	2.21821e-05	3.06603e-05	0.665933	13904.6	16307.7	8038.41	9924.33	13218.1	16319.2
Dinka_Mandenka	1500.48	0.000414758	0.761578	4.1216e-05	3.12714e-05	3.62432e-05	0.807429	4.13756e-05	3.12991e-05	3.61262e-05	0.807701	12084.4	13840.4	6273.03	7867.99	11050.4	13860.1
Dinka_Mandenka	1982.54	0.00021401	0.816741	4.80795e-05	3.92834e-05	4.2472e-05	0.867646	4.82722e-05	3.9417e-05	4.22539e-05	0.870843	10357.9	11833.2	5015.09	6552.87	9111.12	11904.9
Dinka_Mandenka	2597.34	0.000144088	0.853805	4.82942e-05	4.07597e-05	4.18542e-05	0.90428	4.85297e-05	4.10092e-05	4.14806e-05	0.911213	10303	12053.8	4638.09	6742.32	8598.12	12498.9
Dinka_Mandenka	3381.44	9.09024e-05	0.878109	3.95548e-05	3.44036e-05	3.47651e-05	0.925824	3.98833e-05	3.46905e-05	3.42751e-05	0.935578	12536.6	14587.8	5443.56	8098.12	10223.6	15209.1
Dinka_Mandenka	4381.46	0.000137892	0.914254	2.78648e-05	2.56161e-05	2.57098e-05	0.956276	2.81034e-05	2.60744e-05	2.50687e-05	0.980755	17791.5	19945.2	7747.35	10794.6	14830.4	20663.6
Dinka_Mandenka	5656.87	3.30953e-05	0.923006	2.09228e-05	1.95793e-05	1.97829e-05	0.961993	2.11112e-05	1.99482e-05	1.93052e-05	0.987136	23684.1	25899.8	10398.9	13472.3	19997.2	25907.4
Dinka_Mandenka	7283.49	7.5159e-05	0.943633	1.70436e-05	1.63903e-05	1.65368e-05	0.97618	1.72752e-05	1.67291e-05	1.61231e-05	1.00179	28943.2	31011.4	13127.2	15743	25514.4	30598.5
Dinka_Mandenka	9358	3.30964e-05	0.952689	1.57394e-05	1.52947e-05	1.5433e-05	0.9813	1.60171e-05	1.55409e-05	1.51079e-05	0.998608	31216.5	33095.2	14231	16347.8	27788.7	31922.2
Dinka_Mandenka	12003.8	1.03101e-05	0.955869	1.65196e-05	1.60495e-05	1.61492e-05	0.982556	1.69137e-05	1.62489e-05	1.58124e-05	0.993022	29561.8	31620.8	12790.6	15240.9	25016.8	29809.3
Dinka_Mandenka	15378.2	1.17529e-05	0.960115	1.94088e-05	1.89247e-05	1.90403e-05	0.984405	1.96479e-05	1.90732e-05	1.8908e-05	0.989381	25448	26443.8	10102	12063.1	19801.1	23645
Dinka_Mandenka	19681.8	2.19188e-05	0.968644	2.38495e-05	2.34159e-05	2.35154e-05	0.988745	2.37533e-05	2.36159e-05	2.34866e-05	0.999827	21049.7	21288.7	7479.84	9017.71	14725.1	17752.7
Dinka_Mandenka	25170.6	3.39466e-05	0.980505	2.85258e-05	2.82324e-05	2.82885e-05	0.993847	2.80583e-05	2.84224e-05	2.82475e-05	1.00957	17820	17700.7	5884.71	7042.04	11654.7	13946.8
Dinka_Mandenka	32170.7	4.04039e-05	0.990525	3.2601e-05	3.23879e-05	3.24235e-05	0.996174	3.15095e-05	3.18539e-05	3.17725e-05	1.00673	15868.2	15736.9	5465.65	5350.42	10879.5	10650.1
Dinka_Mandenka	41098.6	4.97736e-05	0.99695	3.60187e-05	3.56973e-05	3.56714e-05	0.99588	3.29892e-05	3.3076e-05	3.32172e-05	0.999179	15156.5	15052.4	5632.76	4690.94	11248.3	9367.56
Dinka_Mandenka	52484.9	7.52525e-05	0.999657	4.07265e-05	4.01074e-05	4.00367e-05	0.99321	3.2879e-05	3.24771e-05	3.24764e-05	0.993862	15207.3	15395.8	5629.04	5705.25	11256.2	11408.5
Dinka_Mandenka	67006.6	7.9816e-05	0.999982	5.73513e-05	5.5264e-05	5.5031e-05	0.9835	3.08058e-05	3.02626e-05	2.99678e-05	0.995914	16230.7	16684.6	5842.45	5876.69	11684.8	11753.3
Dinka_Mandenka	85527.2	5.76842e-05	0.999999	-0.000427744	-0.00108966	-0.00132877	1.2407	2.43784e-05	2.47774e-05	2.49796e-05	1.00399	20510	20016.3	7066.92	7076.21	14133.8	14152.4
Dinka_Mandenka	109148	2.69759e-05	1	-1.49262e-05	-1.579e-05	-1.5897e-05	1.02455	1.59897e-05	1.75148e-05	1.77404e-05	1.03852	31270	28184.3	11235.6	11238.9	22471.2	22477.8
Dinka_Mandenka	139274	1.43996e-05	1	-4.58374e-06	-4.76351e-06	-4.78533e-06	1.01686	1.15692e-05	1.30904e-05	1.35725e-05	1.04133	43218	36839.3	16999	17018.3	33998.1	34036.7
Dinka_Mandenka	177694	1.46611e-05	1	-2.24564e-06	-2.32008e-06	-2.32906e-06	1.01431	1.15692e-05	1.33865e-05	1.35725e-05	0.684434	20359	34345.8	22003.4	22086	44006.8	44171.9
Dinka_Mandenka	226696	1.46611e-05	1	-1.29466e-06	-1.3332e-06	-1.33783e-06	1.01288	1.15692e-05	1.33865e-05	1.35725e-05	0.483291	13004.7	29499.4	22003.4	22086	44006.8	44171.9
Dinka_Mandenka	289190	5.03411e-07	1	-3.32318e-07	-3.41449e-07	-3.42544e-07	1.01191	1.15692e-05	1.26607e-05	1.35725e-05	1.40843	64847.3	48694.6	22934.6	23169	45869.2	46337.9
Dinka_Mandenka	368894	5.03411e-07	1	-1.08652e-07	-1.11559e-07	-1.11907e-07	1.0116	1.15692e-05	1.26607e-05	1.35725e-05	4.33596	1.91698e+07	86002.3	22934.6	23169	45869.2	46337.9
Dinka_Mandenka	470547	5.03411e-07	1	-6.47877e-08	-6.65013e-08	-6.67065e-08	1.01147	1.15692e-05	1.26607e-05	1.35725e-05	4.33596	1.91698e+07	86002.3	22934.6	23169	45869.2	46337.9
Dinka_Mbuti	0	1.35026e-05	0.00197897	4.67112e-06	0	2.05464e-05	0	4.48409e-06	2.3648e-08	2.072e-05	0.00187652	111505	24131.3	107041	24335.2	107253	24383.4
Dinka_Mbuti	73.3539	1.35026e-05	0.00449721	4.6619e-06	2.49116e-08	2.05058e-05	0.00197965	4.48409e-06	2.3648e-08	2.072e-05	0.00187652	111505	24131.3	107041	24335.2	107522	24444.6
Dinka_Mbuti	166.907	4.18699e-05	0.0143942	4.66358e-06	1.234e-07	2.05102e-05	0.00980384	4.48409e-06	1.12404e-07	2.072e-05	0.00891948	111505	24131.3	106180	24140.3	107708	24487.8
Dinka_Mbuti	286.223	7.00305e-05	0.0351785	1.36712e-05	5.34265e-07	2.66713e-05	0.0264865	1.35325e-05	5.49175e-07	2.68282e-05	0.0272133	36948.1	18637.1	35594.4	18245.6	36846.5	18887.5
Dinka_Mbuti	438.395	7.26964e-05	0.0620227	2.26089e-05	1.42023e-06	3.59563e-05	0.0485007	2.25001e-05	1.45656e-06	3.60679e-05	0.0497392	22222.2	13862.7	21041.4	13224.9	22346.4	14045.1
Dinka_Mbuti	632.471	9.97267e-05	0.107205	2.94659e-05	3.38251e-06	4.84741e-05	0.0867977	2.93491e-05	3.41304e-06	4.85937e-05	0.0875779	17036.3	10289.4	15558.1	9426.17	17226	10436.7
Dinka_Mbuti	879.992	5.70663e-05	0.138799	3.40408e-05	4.89154e-06	5.17575e-05	0.114024	3.39435e-05	4.90771e-06	5.18643e-05	0.114389	14730.4	9640.55	13108.6	8583.67	14928.1	9775.07
Dinka_Mbuti	1195.67	0.00015864	0.242072	3.65704e-05	8.47718e-06	4.40057e-05	0.210414	3.65353e-05	8.48681e-06	4.40601e-05	0.210603	13685.4	11348.1	11194.6	9275.7	13904.5	11521.1
Dinka_Mbuti	1598.28	0.000184007	0.372578	4.35852e-05	1.40211e-05	3.76367e-05	0.345254	4.36518e-05	1.40519e-05	3.75907e-05	0.345924	11454.3	13301.2	8313.85	9810.54	11411.4	13465.7
Dinka_Mbuti	2111.76	0.000135738	0.474769	4.94094e-05	1.90672e-05	3.36801e-05	0.458956	4.95594e-05	1.91287e-05	3.35419e-05	0.460372	10088.9	14906.7	6548.68	10334	9657.79	15240.3
Dinka_Mbuti	2766.63	0.000111338	0.563906	4.75672e-05	2.14956e-05	2.89404e-05	0.561921	4.77573e-05	2.16064e-05	2.87226e-05	0.565021	10469.6	17407.9	6103.66	11699.8	9545.54	18297.5
Dinka_Mbuti	3601.84	0.000124702	0.66565	3.61449e-05	2.04858e-05	2.38152e-05	0.683313	3.63325e-05	2.06495e-05	2.35422e-05	0.689758	13761.8	21238.5	7227.16	13692.6	12037.9	22807
Dinka_Mbuti	4667.05	9.95193e-05	0.744866	2.59208e-05	1.7949e-05	2.03349e-05	0.776079	2.60904e-05	1.80965e-05	2.00959e-05	0.783631	19164.2	24880.7	9538.62	14931	16643.6	26052.5
Dinka_Mbuti	6025.58	0.000125335	0.834748	1.89778e-05	1.59366e-05	1.74521e-05	0.874916	1.9142e-05	1.60012e-05	1.7324e-05	0.8776	26120.6	28861.7	12780.9	15911.6	23449.8	29193.8
Dinka_Mbuti	7758.22	0.000133759	0.908502	1.64023e-05	1.51697e-05	1.58319e-05	0.94122	1.65808e-05	1.5227e-05	1.56924e-05	0.943631	30155.3	31862.6	14556.2	16867.4	27780.5	32191.5
Dinka_Mbuti	9968	4.11361e-05	0.927437	1.61336e-05	1.52482e-05	1.58367e-05	0.953895	1.61625e-05	1.54586e-05	1.57483e-05	0.968866	30935.8	31749.5	14627	16143.7	28192.6	31116
Dinka_Mbuti	12786.2	1.59689e-06	0.928265	1.76559e-05	1.6688e-05	1.73857e-05	0.952466	1.75864e-05	1.70363e-05	1.73845e-05	0.974309	28431.1	28761.2	12619	13822.1	24332.8	26652.7
Dinka_Mbuti	16380.6	1.29478e-05	0.936295	2.09196e-05	1.98372e-05	2.05723e-05	0.956197	2.07221e-05	2.02801e-05	2.07002e-05	0.979189	24128.8	24154.4	9657.26	10882.3	18699.3	21071.2
Dinka_Mbuti	20964.7	2.50169e-05	0.952452	2.53628e-05	2.43074e-05	2.4998e-05	0.965328	2.49941e-05	2.47801e-05	2.51364e-05	0.988624	20004.7	19891.4	7075.98	8350.22	13815.5	16303.4
Dinka_Mbuti	26811.2	3.83728e-05	0.973171	2.97559e-05	2.88972e-05	2.96063e-05	0.973591	2.91157e-05	2.93494e-05	2.9512e-05	1.00121	17172.8	16942.3	5737.91	6660.3	11321.9	13141.9
Dinka_Mbuti	34267.6	4.7778e-05	0.989187	3.35069e-05	3.2579e-05	3.34678e-05	0.972874	3.19549e-05	3.25252e-05	3.24239e-05	1.01043	15647	15420.7	5615.37	5292.8	11170	10528.4
Dinka_Mbuti	43777.4	5.98506e-05	0.997468	3.70237e-05	3.55538e-05	3.68777e-05	0.962196	3.31574e-05	3.34433e-05	3.32914e-05	1.00659	15079.6	15018.9	5852.69	4817.89	11690.6	9623.59
Dinka_Mbuti	55905.8	8.42866e-05	0.999813	4.28644e-05	3.98673e-05	4.25363e-05	0.933654	3.23478e-05	3.24289e-05	3.23011e-05	1.00323	15457	15479.4	5640.3	5739.97	11279.5	11478.9
Dinka_Mbuti	71374.1	8.31796e-05	0.999993	6.88381e-05	5.6282e-05	6.7298e-05	0.826848	2.89484e-05	2.92999e-05	2.91107e-05	1.00931	17272.1	17175.8	6035.63	6072.02	12071.2	12144
Dinka_Mbuti	91101.6	5.37242e-05	1	-8.45579e-05	-0.000224385	-9.0332e-05	2.56601	2.21281e-05	2.2869e-05	2.30678e-05	1.01199	22595.7	21675.2	7750.11	7752.82	15500.2	15505.6
Dinka_Mbuti	116262	2.52145e-05	1	-1.06885e-05	-1.33481e-05	-1.09115e-05	1.23593	1.48979e-05	1.59329e-05	1.65331e-05	1.01383	33561.7	30242.3	12087.2	12083.4	24174.3	24166.9
Dinka_Mbuti	148351	1.41335e-05	1	-3.72324e-06	-4.37186e-06	-3.78078e-06	1.1652	1.11199e-05	1.2749e-05	1.30393e-05	1.05541	44964.3	38345.5	16827.6	16825.3	33655.2	33650.6
Dinka_Mbuti	189277	1.32428e-05	1	-1.93237e-06	-2.21791e-06	-1.95823e-06	1.14014	1.11199e-05	1.44855e-05	1.30393e-05	0.600529	15201.1	32572.9	18410.9	18443.5	36821.7	36886.9
Dinka_Mbuti	241471	1.32428e-05	1	-1.0255e-06	-1.16131e-06	-1.03795e-06	1.1256	1.11199e-05	1.44855e-05	1.30393e-05	0.526905	13004.7	30237.7	18410.9	18443.5	36821.7	36886.9
Dinka_Mbuti	308040	5.93455e-07	1	-2.10648e-07	-2.36544e-07	-2.1304e-07	1.11659	1.11199e-05	8.88304e-06	1.30393e-05	2.37816	1.91698e+07	67164.3	20825	21002.9	41650	42005.7
Dinka_Mbuti	392939	5.93455e-07	1	-7.51923e-08	-8.42541e-08	-7.60311e-08	1.1143	1.11199e-05	8.88304e-06	1.30393e-05	2.75	1.91698e+07	77708.5	20825	21002.9	41650	42005.7
Dinka_Mbuti	501217	5.93455e-07	1	-5.22942e-08	-5.85394e-08	-5.28728e-08	1.11327	1.11199e-05	8.88304e-06	1.30393e-05	2.75	1.91698e+07	77708.5	20825	21002.9	41650	42005.7
Dinka_Papuan	0	2.13896e-25	0	4.64629e-06	0	3.06095e-05	0	4.48409e-06	4.18292e-08	3.07759e-05	0.00237262	111505	16246.5	107613	16334.8	107613	16334.8
Dinka_Papuan	69.4306	2.13896e-25	0	4.64629e-06	4.54096e-28	3.06095e-05	2.57601e-23	4.48409e-06	4.18292e-08	3.07759e-05	0.00237262	111505	16246.5	107613	16334.8	107613	16334.8
Dinka_Papuan	157.981	2.13896e-25	0	4.64938e-06	9.75745e-28	2.89467e-05	5.80868e-23	4.48409e-06	2.47952e-08	2.9113e-05	0.00147603	111505	17174.4	107541	17275.8	107541	17275.8
Dinka_Papuan	270.914	2.13896e-25	0	1.21817e-05	1.57261e-27	2.72508e-05	7.9762e-23	1.20244e-05	2.47936e-08	2.74062e-05	0.00125758	41582.1	18244	41010.3	18354.5	41010.3	18354.5
Dinka_Papuan	414.948	2.13896e-25	0	2.06677e-05	3.33411e-27	3.77835e-05	1.14082e-22	2.05432e-05	2.47889e-08	3.79014e-05	0.000848286	24339	13192.1	24142.1	13217.9	24142.1	13217.9
Dinka_Papuan	598.644	2.13896e-25	0	2.95181e-05	1.07416e-26	8.45777e-05	1.88291e-22	2.93491e-05	4.18141e-08	8.47134e-05	0.000733179	17036.3	5902.25	16875.9	5853.54	16875.9	5853.54
Dinka_Papuan	832.928	1.49013e-05	0.00886526	3.36725e-05	6.4002e-07	0.000148454	0.00702831	3.34841e-05	6.60151e-07	0.000148403	0.00725892	14932.5	3369.21	14676.5	3259.42	14806.7	3288.32
Dinka_Papuan	1131.72	5.08546e-05	0.046546	3.61152e-05	4.75876e-06	0.000217304	0.0375564	3.59593e-05	4.72741e-06	0.000216885	0.0373939	13904.6	2305.37	13291.8	2106.42	13910.4	2204.46
Dinka_Papuan	1512.8	0.000123605	0.154486	4.22628e-05	1.88302e-05	0.000246533	0.130405	4.21343e-05	1.8819e-05	0.00024509	0.131041	11866.8	2040.07	10589.5	1649.47	12225.4	1904.29
Dinka_Papuan	1998.81	0.000211646	0.349613	4.84434e-05	4.22467e-05	0.000216081	0.319417	4.82722e-05	4.23807e-05	0.00021283	0.324629	10357.9	2349.29	8545.72	1534.3	11533.4	2070.71
Dinka_Papuan	2618.66	0.000207851	0.531781	4.8711e-05	5.14631e-05	0.000151226	0.514793	4.85297e-05	5.16645e-05	0.000147094	0.528203	10303	3399.19	8159.26	1798.77	12498.2	2755.32
Dinka_Papuan	3409.2	0.000147345	0.652133	3.88353e-05	4.15101e-05	8.93136e-05	0.647841	3.86997e-05	4.16538e-05	8.60497e-05	0.667798	12920	5810.59	9836.99	2707.28	16252	4472.79
Dinka_Papuan	4417.43	9.63714e-05	0.728496	2.82255e-05	2.78869e-05	4.77884e-05	0.733733	2.81034e-05	2.795e-05	4.5896e-05	0.755412	17791.5	10894.2	12112.9	4908.5	20937.1	8484.32
Dinka_Papuan	5703.3	9.64077e-05	0.802099	2.06675e-05	1.97276e-05	2.75807e-05	0.817757	2.05437e-05	1.97246e-05	2.64358e-05	0.839712	24338.4	18913.7	14856.1	8621.06	26772.1	15536
Dinka_Papuan	7343.27	7.68633e-05	0.856513	1.74839e-05	1.62165e-05	1.96515e-05	0.873372	1.72752e-05	1.62287e-05	1.86565e-05	0.90331	28943.2	26800.3	15338.7	13131.7	28476.6	24379.2
Dinka_Papuan	9434.8	0.00027745	0.967345	1.53281e-05	1.54054e-05	1.70666e-05	0.951106	1.60171e-05	1.51732e-05	1.59204e-05	0.950182	31216.5	31406.2	17728.4	15360.2	34877.9	30218.8
Dinka_Papuan	12102.4	0.000184949	0.990723	1.60046e-05	1.61466e-05	1.77518e-05	0.956654	1.69137e-05	1.58709e-05	1.60907e-05	0.961741	29561.8	31073.8	16748.6	14859.2	33341.9	29580.5
Dinka_Papuan	15504.5	0.000118317	0.996677	1.88088e-05	1.89697e-05	2.09173e-05	0.955023	2.0006e-05	1.8608e-05	1.87083e-05	0.961298	24992.5	26726	13404.8	12854.8	26765.1	25666.9
Dinka_Papuan	19843.4	6.23238e-05	0.998333	2.30131e-05	2.3218e-05	2.58204e-05	0.950905	2.41669e-05	2.30229e-05	2.26096e-05	0.984377	20689.5	22114.5	9726.52	10532.7	19436.8	21047.8
Dinka_Papuan	25377.2	4.21489e-05	0.99908	2.75612e-05	2.78465e-05	3.14881e-05	0.943161	2.84108e-05	2.77099e-05	2.68202e-05	1.00342	17598.9	18642.7	6968.32	8377.01	13930.2	16746.3
Dinka_Papuan	32434.8	3.68258e-05	0.999526	3.14792e-05	3.18965e-05	3.72704e-05	0.927902	3.15095e-05	3.12391e-05	3.01297e-05	1.01361	15868.2	16594.9	5378.78	6383.42	10755	12763.8
Dinka_Papuan	41435.9	4.13077e-05	0.999816	3.48173e-05	3.5469e-05	4.44658e-05	0.894744	3.29892e-05	3.2783e-05	3.20895e-05	1.00749	15156.5	15581.4	4772.28	5329.21	9543.69	10657.4
Dinka_Papuan	52915.7	5.48879e-05	0.999963	3.96283e-05	4.08796e-05	6.20607e-05	0.804012	3.2879e-05	3.25211e-05	3.25134e-05	0.994645	15207.3	15378.3	5473.62	4906.45	10947	9812.71
Dinka_Papuan	67556.6	6.85381e-05	0.999997	5.38236e-05	5.80565e-05	0.000387318	0.26321	3.02601e-05	3.0245e-05	3.00424e-05	1.00311	16523.4	16643.1	5797.92	5693.53	11595.8	11387.1
Dinka_Papuan	86229.6	4.78538e-05	1	-0.00483152	-0.000312686	-2.81453e-05	0.128686	2.36283e-05	2.42307e-05	2.42909e-05	1.01132	21161.1	20583.9	7309.15	7309.96	14618.3	14619.9
Dinka_Papuan	110044	2.20694e-05	1	-1.61915e-05	-1.43986e-05	-6.55399e-06	1.26606	1.59897e-05	1.69192e-05	1.67165e-05	1.03462	31270	29910.5	11893.1	11902.2	23786.3	23804.5
Dinka_Papuan	140417	1.22698e-05	1	-5.00988e-06	-4.62392e-06	-2.52295e-06	1.22767	1.15692e-05	1.30687e-05	1.33995e-05	1.04681	43218	37314.8	17752.7	17780.4	35505.5	35560.9
Dinka_Papuan	179153	9.06211e-06	1	-2.51567e-06	-2.3513e-06	-1.37805e-06	1.20774	1.15692e-05	1.43002e-05	1.36796e-05	0.697292	18290.3	36550.7	19284.9	19435.6	38569.7	38871.3
Dinka_Papuan	228557	9.06211e-06	1	-1.4249e-06	-1.34149e-06	-8.21619e-07	1.19428	1.15692e-05	1.43002e-05	1.38664e-05	0.546707	13004.7	36058.5	19284.9	19435.6	38569.7	38871.3
Dinka_Papuan	291564	4.8747e-07	1	-3.10713e-07	-2.93943e-07	-1.85637e-07	1.18442	1.15692e-05	1.12019e-05	1.38664e-05	1.03833	64847.3	36058.5	18664.4	18881.8	37328.9	37763.5
Dinka_Papuan	371922	4.8747e-07	1	-1.05959e-07	-1.00372e-07	-6.39321e-08	1.1816	1.15692e-05	1.12019e-05	1.38664e-05	1.61266	1.91698e+07	36058.5	18664.4	18881.8	37328.9	37763.5
Dinka_Papuan	474410	4.8747e-07	1	-7.57061e-08	-7.17548e-08	-4.58742e-08	1.18037	1.15692e-05	1.12019e-05	1.38664e-05	1.61266	1.91698e+07	36058.5	18664.4	18881.8	37328.9	37763.5
Dinka_San	0	1.28107e-21	0	4.65983e-06	0	2.43717e-05	0	4.48409e-06	4.24345e-08	2.45604e-05	0.00292204	111505	20358	107300	20515.6	107300	20515.6
Dinka_San	76.3802	1.28107e-21	0	4.65983e-06	2.83839e-24	2.43717e-05	1.95538e-19	4.48409e-06	4.24345e-08	2.45604e-05	0.00292204	111505	20358	107300	20515.6	107300	20515.6
Dinka_San	173.794	1.28107e-21	0	4.65974e-06	6.45022e-24	2.43651e-05	4.44462e-19	4.48409e-06	2.254e-08	2.45604e-05	0.0015521	111505	20358	107302	20521.3	107302	20521.3
Dinka_San	298.032	1.28107e-21	0	1.51486e-05	1.52465e-23	3.12159e-05	6.57678e-19	1.50406e-05	2.25582e-08	3.13854e-05	0.000971794	33243.5	15930.9	32963.3	16003.9	32963.3	16003.9
Dinka_San	456.482	1.28107e-21	0	2.3576e-05	2.73597e-23	3.8063e-05	8.87739e-19	2.34785e-05	2.51397e-07	3.8198e-05	0.00815213	21296.1	13089.7	21151.9	13110.8	21151.9	13110.8
Dinka_San	658.565	1.28107e-21	0	3.03377e-05	4.29918e-23	4.34422e-05	1.16541e-18	3.0268e-05	7.44447e-07	4.35604e-05	0.020167	16519.1	11478.3	16414.9	11474.9	16414.9	11474.9
Dinka_San	916.296	6.67635e-05	0.0429416	3.42538e-05	1.34812e-06	4.42006e-05	0.0343669	3.42315e-05	1.31662e-06	4.43086e-05	0.0335275	14606.4	11284.5	14037.3	10896.1	14640.1	11364
Dinka_San	1245	7.92943e-05	0.104501	3.67868e-05	3.22044e-06	3.8284e-05	0.0857975	3.68233e-05	3.20115e-06	3.83486e-05	0.0851688	13578.4	13038.3	12422.3	11990.2	13720.5	13243.2
Dinka_San	1664.22	0.000106258	0.200683	4.42791e-05	6.59367e-06	3.2302e-05	0.172201	4.44105e-05	6.63581e-06	3.225e-05	0.173122	11258.6	15503.9	9468.86	13197.6	11369.1	15846.2
Dinka_San	2198.88	8.58812e-05	0.289028	5.06373e-05	9.98197e-06	2.69695e-05	0.257245	5.08466e-05	1.00347e-05	2.68326e-05	0.258364	9833.49	18634.1	7574.94	14910.9	9764.31	19220.6
Dinka_San	2880.78	6.76913e-05	0.367996	4.67684e-05	1.17201e-05	2.28731e-05	0.336584	4.6985e-05	1.17778e-05	2.27078e-05	0.337992	10641.7	22018.9	7561.77	16795.2	10344.5	22975.8
Dinka_San	3750.44	8.5298e-05	0.476949	3.39602e-05	1.22867e-05	1.99988e-05	0.455409	3.41424e-05	1.23691e-05	1.98447e-05	0.458226	14644.6	25195.7	9436.43	17787.3	13937.1	26270.9
Dinka_San	4859.59	0.000100295	0.606167	2.38157e-05	1.28e-05	1.83121e-05	0.607675	2.39488e-05	1.29107e-05	1.82085e-05	0.612503	20877.9	27459.7	12148.3	17434.4	19512.2	28002.6
Dinka_San	6274.18	9.84485e-05	0.723919	1.87701e-05	1.33929e-05	1.70334e-05	0.748137	1.88753e-05	1.35019e-05	1.70006e-05	0.752699	26489.7	29410.7	14313.1	16898.1	24674.6	29130.9
Dinka_San	8078.32	0.000103801	0.828766	1.64133e-05	1.39696e-05	1.59461e-05	0.863403	1.65003e-05	1.40574e-05	1.59908e-05	0.865306	30302.5	31268	15599.5	16642.2	28527.9	30434.8
Dinka_San	10379.2	6.60093e-05	0.883765	1.62857e-05	1.47725e-05	1.60463e-05	0.913801	1.62378e-05	1.49295e-05	1.61435e-05	0.922106	30792.4	30972.1	15227.9	15795.5	28685.8	29755
Dinka_San	13313.8	5.9283e-05	0.925421	1.7973e-05	1.68741e-05	1.77347e-05	0.945121	1.78106e-05	1.71112e-05	1.81128e-05	0.952652	28073.1	27604.8	13265.9	13801.9	25542.4	26574.4
Dinka_San	17056.4	1.93928e-05	0.938025	2.16129e-05	2.03113e-05	2.10981e-05	0.951101	2.10802e-05	2.08671e-05	2.16472e-05	0.976755	23718.9	23097.6	9809.69	11010.1	19011.4	21337.9
Dinka_San	21829.6	2.58991e-05	0.954786	2.61667e-05	2.47262e-05	2.5421e-05	0.958609	2.54077e-05	2.55386e-05	2.59358e-05	0.994813	19679.1	19278.3	6821.48	8662.09	13334.5	16932.5
Dinka_San	27917.3	3.99871e-05	0.9757	3.03507e-05	2.90695e-05	2.99343e-05	0.964403	2.94682e-05	2.99091e-05	2.99206e-05	1.00723	16967.4	16710.9	5544.78	6750.53	10954.8	13337
Dinka_San	35681.4	5.54787e-05	0.991901	3.41026e-05	3.25541e-05	3.373e-05	0.959836	3.24845e-05	3.27945e-05	3.2657e-05	1.00687	15392	15310.7	5758.07	5335.82	11469.5	10628.4
Dinka_San	45583.4	8.014e-05	0.99893	3.77338e-05	3.52051e-05	3.70395e-05	0.941649	3.31509e-05	3.349e-05	3.37259e-05	1.00154	15082.6	14825.4	6142.87	5123.9	12279.2	10242.3
Dinka_San	58212.2	0.000109254	0.999968	4.45989e-05	3.92141e-05	4.30461e-05	0.894838	3.21275e-05	3.22087e-05	3.24039e-05	0.998235	15563	15430.3	5745.26	5994.16	11490.3	11988.1
Dinka_San	74318.7	8.89095e-05	0.999999	8.22071e-05	5.52645e-05	7.28741e-05	0.712717	2.7857e-05	2.83967e-05	2.83344e-05	1.01072	17948.8	17646.4	6204.62	6371.08	12409.2	12742.2
Dinka_San	94860.8	4.98155e-05	1	-5.03408e-05	-0.00017233	-6.18405e-05	3.07236	2.06279e-05	2.14609e-05	2.11679e-05	1.02694	24239	23620.7	8536.03	8536.43	17072.1	17072.9
Dinka_San	121059	2.29521e-05	1	-8.78456e-06	-1.26446e-05	-9.55044e-06	1.37929	1.38061e-05	1.50374e-05	1.54633e-05	1.02751	36215.9	32334.6	13224.9	13197.1	26449.7	26394.2
Dinka_San	154472	1.44545e-05	1	-3.43707e-06	-4.4988e-06	-3.66424e-06	1.26703	1.09702e-05	1.26504e-05	1.34385e-05	1.03655	45578.1	37206.7	16791.3	16774.5	33582.6	33549
Dinka_San	197086	1.366e-05	1	-1.76565e-06	-2.22332e-06	-1.86659e-06	1.22422	1.09702e-05	1.48021e-05	1.34385e-05	0.583963	14017.4	33276.9	18247.4	18288	36494.7	36576
Dinka_San	251434	1.366e-05	1	-9.13051e-07	-1.12421e-06	-9.60441e-07	1.20012	1.09702e-05	1.48021e-05	1.34385e-05	0.651335	16253.1	34040.8	18247.4	18288	36494.7	36576
Dinka_San	320748	4.80827e-07	1	-1.69861e-07	-2.06304e-07	-1.78127e-07	1.1857	1.09702e-05	1.13211e-05	1.34385e-05	2.92689	1.91698e+07	64852.4	20389.7	20603.8	40779.4	41207.6
Dinka_San	409150	4.80827e-07	1	-5.53337e-08	-6.6993e-08	-5.79847e-08	1.18238	1.09702e-05	1.13211e-05	1.34385e-05	2.92689	1.91698e+07	64852.4	20389.7	20603.8	40779.4	41207.6
Dinka_San	521895	4.80827e-07	1	-3.87767e-08	-4.68859e-08	-4.06223e-08	1.18102	1.09702e-05	1.13211e-05	1.34385e-05	2.92689	1.91698e+07	64852.4	20389.7	20603.8	40779.4	41207.6
Dinka_Sardinian	0	7.78161e-24	0	4.66668e-06	0	1.49289e-05	0	4.48409e-06	3.59541e-08	1.51225e-05	0.00366756	111505	33063.3	107143	33492.1	107143	33492.1
Dinka_Sardinian	68.2871	7.78161e-24	0	4.66668e-06	7.92894e-27	1.49289e-05	8.09258e-22	4.48409e-06	3.59541e-08	1.51225e-05	0.00366756	111505	33063.3	107143	33492.1	107143	33492.1
Dinka_Sardinian	155.378	7.78161e-24	0	4.66671e-06	1.80273e-26	1.49271e-05	1.8401e-21	4.48409e-06	2.52191e-08	1.51225e-05	0.00257252	111505	33063.3	107142	33496.3	107142	33496.3
Dinka_Sardinian	266.453	9.89937e-06	0.00280079	1.06775e-05	3.98148e-08	2.55374e-05	0.00219881	1.05164e-05	2.52056e-08	2.57316e-05	0.00139073	47545	19431.3	46693.3	19513	46824.1	19567.7
Dinka_Sardinian	408.114	7.78161e-24	0.00280079	2.05851e-05	5.23465e-08	2.71555e-05	0.00219296	2.05432e-05	2.5205e-08	2.72623e-05	0.00105448	24339	18340.3	24185.6	18346	24253.4	18397.4
Dinka_Sardinian	588.785	7.78161e-24	0.00280079	2.94109e-05	7.44567e-08	3.87935e-05	0.00218334	2.93491e-05	6.84898e-08	3.88769e-05	0.00200773	17036.3	12861.1	16900.5	12814.9	16947.8	12850.8
Dinka_Sardinian	819.208	5.83034e-25	0.00280079	3.31979e-05	1.06851e-07	6.55233e-05	0.00216471	3.30246e-05	6.31755e-07	6.5635e-05	0.0128068	15140.2	7617.89	14959.1	7539.46	15001	7560.57
Dinka_Sardinian	1113.08	8.85834e-05	0.0668663	3.61511e-05	3.93476e-06	0.000108384	0.0544473	3.59593e-05	3.92187e-06	0.000108583	0.054266	13904.6	4604.76	13060.2	4266.56	13933.5	4551.85
Dinka_Sardinian	1487.88	0.000173889	0.209785	4.15715e-05	1.69431e-05	0.000143691	0.182909	4.13756e-05	1.69424e-05	0.000143837	0.18295	12084.4	3476.14	10288.3	2780.96	12446.7	3364.36
Dinka_Sardinian	1965.9	0.000266024	0.428681	4.85674e-05	4.10695e-05	0.000150613	0.412384	4.82722e-05	4.12941e-05	0.000150347	0.415812	10357.9	3325.64	8021.63	2077.37	11460.4	2967.89
Dinka_Sardinian	2575.54	0.000242234	0.607999	4.8898e-05	5.35295e-05	0.000123669	0.62039	4.85297e-05	5.39136e-05	0.000122843	0.629199	10303	4070.25	7983.79	2010	12837.9	3232.08
Dinka_Sardinian	3353.06	0.000142553	0.704537	4.02973e-05	4.51308e-05	8.35189e-05	0.728996	3.98833e-05	4.551e-05	8.26077e-05	0.743075	12536.6	6052.7	9681.93	2616	16503.2	4459.07
Dinka_Sardinian	4344.68	0.000104752	0.773309	2.86208e-05	3.05102e-05	4.71256e-05	0.805589	2.81034e-05	3.08686e-05	4.65816e-05	0.826635	17791.5	10733.8	12730.7	4418.12	22575.5	7834.69
Dinka_Sardinian	5609.38	7.10478e-05	0.819742	2.1534e-05	2.1215e-05	2.80179e-05	0.856274	2.11112e-05	2.14174e-05	2.77725e-05	0.876257	23684.1	18003.4	14598.1	7650.95	26564.8	13922.8
Dinka_Sardinian	7222.34	6.68524e-05	0.863087	1.76381e-05	1.6881e-05	1.98533e-05	0.900524	1.72752e-05	1.70391e-05	1.96892e-05	0.92192	28943.2	25394.6	15978.3	11433.6	29768.9	21301.8
Dinka_Sardinian	9279.44	9.89719e-05	0.918547	1.59678e-05	1.54275e-05	1.65885e-05	0.947746	1.60171e-05	1.54587e-05	1.64545e-05	0.952138	31216.5	30386.8	16034.5	15083.8	30762.9	28939.1
Dinka_Sardinian	11903	0.000103476	0.959247	1.63107e-05	1.61768e-05	1.69755e-05	0.971983	1.69137e-05	1.60231e-05	1.65677e-05	0.957134	29561.8	30179.1	15405	15037.2	30182.2	29461.6
Dinka_Sardinian	15249.1	6.60788e-05	0.976814	1.89251e-05	1.88901e-05	1.96891e-05	0.978402	1.96479e-05	1.86897e-05	1.89178e-05	0.969242	25448	26430.1	12490.5	13087.8	24691.4	25872.1
Dinka_Sardinian	19516.6	3.99477e-05	0.98499	2.32678e-05	2.32729e-05	2.42545e-05	0.979451	2.37533e-05	2.31256e-05	2.32223e-05	0.98458	21049.7	21531	8972.13	10522.7	17809.6	20887.4
Dinka_Sardinian	24959.3	4.02505e-05	0.991416	2.79102e-05	2.80331e-05	2.9398e-05	0.978327	2.80583e-05	2.80035e-05	2.74944e-05	1.00818	17820	18185.5	6569.45	8323.78	13082.5	16576.1
Dinka_Sardinian	31900.6	4.29018e-05	0.995984	3.18742e-05	3.21659e-05	3.41841e-05	0.973864	3.12867e-05	3.15914e-05	3.08238e-05	1.01726	15981.2	16221.2	5464.59	6475.48	10907.2	12925
Dinka_Sardinian	40753.5	4.64316e-05	0.998592	3.51426e-05	3.56249e-05	3.8838e-05	0.963087	3.2905e-05	3.2885e-05	3.24166e-05	1.00686	15195.2	15424.2	5301.61	5281.85	10595.8	10556.3
Dinka_Sardinian	52044.2	5.37153e-05	0.9997	3.98187e-05	4.07313e-05	4.72666e-05	0.935435	3.2879e-05	3.23455e-05	3.23858e-05	0.991209	15207.3	15438.9	5505.43	4952.61	11009.2	9903.74
Dinka_Sardinian	66444.1	6.32954e-05	0.999971	5.41435e-05	5.71438e-05	8.58513e-05	0.81637	3.08058e-05	3.03694e-05	2.98424e-05	1.00149	16230.7	16754.7	5649.41	5589.8	11298.7	11179.4
Dinka_Sardinian	84809.6	4.87592e-05	0.999997	0.00446628	-0.000536072	-6.90949e-05	-0.243825	2.43784e-05	2.50377e-05	2.45421e-05	1.02361	20510	20373.1	7003.85	7013.81	14007.7	14027.6
Dinka_Sardinian	108232	2.44665e-05	0.999999	-1.69045e-05	-1.55078e-05	-1.03485e-05	1.13806	1.65357e-05	1.73699e-05	1.79135e-05	1.00843	30237.7	27911.8	11308.2	11328	22616.4	22655.9
Dinka_Sardinian	138104	1.41906e-05	1	-5.09598e-06	-4.80824e-06	-3.58632e-06	1.1076	1.15692e-05	1.30076e-05	1.5569e-05	0.958619	43218	32115.1	17360	17392.7	34720.1	34785.4
Dinka_Sardinian	176202	1.16152e-05	1	-2.40262e-06	-2.28796e-06	-1.77641e-06	1.09497	1.15692e-05	1.30076e-05	1.5569e-05	0.750651	20359	30564.9	22383.9	22556.7	44767.7	45113.4
Dinka_Sardinian	224793	1.16152e-05	1	-1.41884e-06	-1.3579e-06	-1.07842e-06	1.08751	1.15692e-05	1.30076e-05	1.5569e-05	0.639389	13004.7	52136	22383.9	22556.7	44767.7	45113.4
Dinka_Sardinian	286762	3.77252e-07	1	-3.56977e-07	-3.42836e-07	-2.76694e-07	1.08206	1.15692e-05	1.30076e-05	1.5569e-05	0.779707	43280.4	63305.5	20895.7	21162.1	41791.4	42324.2
Dinka_Sardinian	365798	3.77252e-07	1	-1.03033e-07	-9.90587e-08	-8.03567e-08	1.08031	1.15692e-05	1.30076e-05	1.5569e-05	1.91385	1.91698e+07	63305.5	20895.7	21162.1	41791.4	42324.2
Dinka_Sardinian	466597	3.77252e-07	1	-6.10226e-08	-5.86923e-08	-4.77005e-08	1.07967	1.15692e-05	1.30076e-05	1.5569e-05	1.91385	1.91698e+07	63305.5	20895.7	21162.1	41791.4	42324.2
French_Australian	0	2.6517e-05	0.00305817	1.27195e-05	0	5.11404e-06	0	1.28722e-05	5.03364e-08	4.93656e-06	0.00565297	38843.2	101285	39309.6	97770	39429.8	98069
French_Australian	57.7526	2.6517e-05	0.00694491	1.26807e-05	2.72191e-08	5.09845e-06	0.00306191	1.28722e-05	5.03364e-08	4.93656e-06	0.00565297	38843.2	101285	39309.6	97770	39582.6	98449
French_Australian	131.409	4.33344e-21	0.00694491	1.26979e-05	2.72336e-08	5.10442e-06	0.00305955	1.28722e-05	2.98017e-08	4.93656e-06	0.00334685	38843.2	101285	39256	97655.4	39528.7	98333.6
French_Australian	225.348	5.51853e-21	0.00694491	9.96663e-06	5.88541e-08	2.85177e-05	0.0030586	9.79694e-06	2.98024e-08	2.87575e-05	0.00154599	51036.3	17386.8	50027	17440.8	50374.4	17561.9
French_Australian	345.155	1.52449e-74	0.00694491	1.10533e-05	5.19129e-08	2.2987e-05	0.00305008	1.08876e-05	1.81208e-07	2.31303e-05	0.0106537	45923.7	21616.7	45102.5	21651.2	45415.7	21801.6
French_Australian	497.954	0.000224166	0.0900251	2.0094e-05	1.59295e-06	2.45123e-05	0.0714227	2.00237e-05	1.62496e-06	2.45616e-05	0.0728923	24970.4	20357	23196	18994.2	25284.2	20704.1
French_Australian	692.83	0.000399643	0.253971	3.6491e-05	9.28596e-06	4.65734e-05	0.223585	3.62896e-05	9.5615e-06	4.65287e-05	0.230903	13778	10746.1	11170.5	8676.97	14007.5	10880.7
French_Australian	941.368	0.000429594	0.431833	7.42671e-05	3.42453e-05	9.06976e-05	0.415183	7.41346e-05	3.42584e-05	9.08365e-05	0.415326	6744.49	5504.39	4707.26	3753.91	6740.01	5374.98
French_Australian	1258.35	0.0001951	0.514747	0.000130958	7.504e-05	0.000163163	0.510266	0.000130677	7.5083e-05	0.000163394	0.510645	3826.22	3060.08	2427.55	1837.41	3677.13	2783.22
French_Australian	1662.62	0.000166408	0.591262	0.000159121	0.000112204	0.000216134	0.598013	0.000158429	0.000112213	0.000216187	0.599082	3155.99	2312.82	1852.29	1170	2947.48	1861.78
French_Australian	2178.21	0.000186642	0.680227	0.000143496	0.000120961	0.000200111	0.704063	0.000141959	0.000120959	0.000199026	0.709468	3522.13	2512.23	1989.87	1051.37	3343.43	1766.54
French_Australian	2835.78	0.000113607	0.735707	0.00010813	9.59511e-05	0.000143009	0.764127	0.000106063	9.57702e-05	0.000140968	0.77537	4714.18	3546.91	2597.01	1322.87	4507.65	2296.11
French_Australian	3674.43	4.69128e-05	0.760942	7.03315e-05	5.99016e-05	8.2493e-05	0.783926	6.86639e-05	5.93837e-05	8.08247e-05	0.794492	7281.85	6186.23	3742.27	2293.81	6589.92	4039.26
French_Australian	4744.02	5.14536e-05	0.792252	3.86154e-05	3.39619e-05	4.42925e-05	0.81927	3.72577e-05	3.37025e-05	4.32602e-05	0.837142	13420	11558	7012.85	4312.52	12568.8	7729.13
French_Australian	6108.15	4.71737e-05	0.823701	2.45931e-05	2.15263e-05	2.56812e-05	0.856356	2.37415e-05	2.12937e-05	2.50989e-05	0.871972	21060.1	19921.2	10581.1	8084.26	19296.7	14743.3
French_Australian	7847.93	0.000127763	0.899997	1.84672e-05	1.71406e-05	1.82332e-05	0.934084	1.83344e-05	1.66528e-05	1.78913e-05	0.919389	27271.1	27946.6	13867.2	13824.1	26347.6	26265.8
French_Australian	10066.8	0.000121909	0.949839	1.64878e-05	1.59271e-05	1.64836e-05	0.966117	1.66437e-05	1.55029e-05	1.57421e-05	0.957386	30041.4	31761.9	15749.7	16380.7	30709.4	31939.8
French_Australian	12896.6	8.57274e-05	0.972984	1.72318e-05	1.6882e-05	1.73886e-05	0.975261	1.71376e-05	1.64645e-05	1.65674e-05	0.976977	29175.7	30179.7	15239.2	15440.5	30066.8	30463.9
French_Australian	16505.8	8.03713e-05	0.987109	2.01171e-05	1.97987e-05	2.03654e-05	0.978138	1.96164e-05	1.93916e-05	1.94387e-05	0.993039	25488.9	25721.9	12862.5	13102.9	25559.2	26036.8
French_Australian	21108.8	4.73953e-05	0.992611	2.46306e-05	2.42405e-05	2.49824e-05	0.977183	2.37014e-05	2.37532e-05	2.35539e-05	1.00532	21095.8	21227.9	9839.45	10220.1	19606.2	20364.6
French_Australian	26979.4	3.69836e-05	0.995753	2.98399e-05	2.93172e-05	3.03619e-05	0.973963	2.82635e-05	2.82339e-05	2.81201e-05	1.00149	17690.6	17780.9	7394.12	7709.45	14756.8	15386.2
French_Australian	34466.6	3.53831e-05	0.997839	3.4784e-05	3.40226e-05	3.55898e-05	0.966912	3.1973e-05	3.14711e-05	3.12376e-05	0.995755	15638.2	16006.4	5858.57	5961.87	11704.5	11910.9
French_Australian	44015.4	3.18994e-05	0.999006	3.99744e-05	3.86843e-05	4.13804e-05	0.951004	3.308e-05	3.25757e-05	3.267e-05	0.990898	15114.9	15304.6	4776.28	4823.27	9547.82	9641.76
French_Australian	56193.8	4.91262e-05	0.999784	5.08213e-05	4.77219e-05	5.44251e-05	0.90686	3.1936e-05	3.17811e-05	3.22638e-05	0.990069	15656.3	15497.3	5800.89	5879.67	11600.5	11758.1
French_Australian	71725.9	3.84194e-05	0.999953	0.000131524	0.000100528	0.000191823	0.621798	2.84409e-05	2.87255e-05	2.88281e-05	1.00318	17580.3	17344.2	6789.43	6799.92	13578.5	13599.5
French_Australian	91535.2	1.92559e-05	0.999982	-3.61115e-05	-4.46957e-05	-3.01985e-05	1.34808	2.23572e-05	2.23617e-05	2.19606e-05	1.00915	22364.2	22768.1	9753.94	9746.15	19507.7	19492.1
French_Australian	116799	1.62184e-05	0.999994	-7.83643e-06	-8.71132e-06	-7.10857e-06	1.16578	1.60418e-05	1.5476e-05	1.67639e-05	0.943495	31168.6	29826	21121.4	21144.7	42242.6	42289.3
French_Australian	149020	2.38845e-06	0.999995	-3.08968e-06	-3.35903e-06	-2.85619e-06	1.12987	1.37304e-05	1.29387e-05	1.67639e-05	0.86569	36415.4	30937	26598.2	26786.5	53196.2	53572.8
French_Australian	190114	2.38845e-06	0.999996	-1.76054e-06	-1.8954e-06	-1.64147e-06	1.11428	1.35334e-05	1.29387e-05	1.67639e-05	1.01478	36945.6	41781.2	26598.2	26786.5	53196.3	53572.8
French_Australian	242524	1.5197e-07	0.999996	-6.40485e-07	-6.85114e-07	-6.00598e-07	1.10406	1.33941e-05	1.48527e-05	1.67639e-05	1.31646	37329.8	54522	22058	22242.5	44115.8	44484.8
French_Australian	309366	1.5197e-07	0.999996	-1.91113e-07	-2.03847e-07	-1.7967e-07	1.09955	1.33941e-05	1.48527e-05	1.67639e-05	1.31646	37329.8	54522	22058	22242.5	44115.8	44484.8
French_Australian	394615	1.5197e-07	0.999997	-8.77797e-08	-9.35284e-08	-8.26034e-08	1.09786	1.33941e-05	1.48527e-05	1.67639e-05	1.31646	37329.8	54522	22058	22242.5	44115.9	44484.9
French_Dai	0	3.12805e-25	0	1.28175e-05	0	3.88994e-07	0	1.28722e-05	4.25981e-08	3.41941e-07	0.00644733	38843.2	1.46224e+06	39009.3	1.28537e+06	39009.3	1.28537e+06
French_Dai	56.051	3.12805e-25	0	1.28175e-05	6.82016e-30	3.88994e-07	1.03285e-24	1.28722e-05	4.25981e-08	3.41941e-07	0.00644733	38843.2	1.46224e+06	39009.3	1.28537e+06	39009.3	1.28537e+06
French_Dai	127.537	4.42725e-25	0	1.28163e-05	1.91127e-29	3.88623e-07	2.89478e-24	1.28722e-05	3.07093e-08	3.41941e-07	0.00464792	38843.2	1.46224e+06	39012.9	1.28659e+06	39012.9	1.28659e+06
French_Dai	218.708	5.04901e-25	0	9.90709e-06	1.5347e-27	1.61135e-05	1.17961e-22	9.79694e-06	3.07057e-08	1.62656e-05	0.00235631	51036.3	30739.8	50482.4	30985.4	50482.4	30985.4
French_Dai	334.986	9.05828e-25	0	1.0007e-05	4.79416e-27	2.39119e-05	2.82684e-22	9.84066e-06	3.07059e-08	2.41574e-05	0.00180633	50809.6	20697.6	49977.9	20861.1	49977.9	20861.1
French_Dai	483.282	2.91752e-05	0.0109754	1.83369e-05	2.06343e-07	2.93336e-05	0.00865706	1.82164e-05	1.89399e-07	2.95334e-05	0.00793297	27447.8	16930	27006.7	16845	27303.1	17029.9
French_Dai	672.416	0.000193566	0.099152	3.62972e-05	3.50727e-06	4.9444e-05	0.0818106	3.62896e-05	3.38991e-06	4.98527e-05	0.0787049	13778	10029.5	12679.4	9271.77	13936.6	10191.1
French_Dai	913.632	0.000446487	0.315546	7.41155e-05	2.46819e-05	9.59595e-05	0.290248	7.41346e-05	2.45501e-05	9.68245e-05	0.287205	6744.49	5163.98	5170.42	3918.75	6801.93	5155.29
French_Dai	1221.27	0.000517376	0.543939	0.000124797	7.95722e-05	0.000162766	0.553425	0.000124862	7.879e-05	0.000164539	0.544505	4004.42	3038.8	2538.07	1797.13	3918.63	2774.65
French_Dai	1613.63	0.00045905	0.711928	0.000156271	0.000132406	0.000192119	0.760106	0.000155991	0.000131666	0.000193906	0.752598	3205.3	2578.57	1785.41	1222.79	3056.5	2093.32
French_Dai	2114.03	0.0081215	0.999991	0.000147709	0.000148667	0.000147854	1.006	0.00014406	0.000135945	0.000167328	0.873154	3470.77	2988.14	1532.39	1676.91	3064.77	3353.8
French_Dai	2752.23	5.79116e-24	0.999991	0.000110707	0.0001115	0.000110826	1.00663	0.000109818	0.000101662	0.000120877	0.881352	4552.98	4136.44	1874.64	2169.57	3749.26	4339.12
French_Dai	3566.17	5.79116e-24	0.999991	6.94649e-05	7.00118e-05	6.95458e-05	1.00729	7.24021e-05	6.2506e-05	7.23616e-05	0.863559	6905.88	6909.74	2707.5	3565.28	5414.97	7130.53
French_Dai	4604.25	2.68517e-05	0.999992	3.98797e-05	4.02184e-05	3.993e-05	1.00786	4.12578e-05	3.62662e-05	4.09782e-05	0.882004	12118.9	12201.6	4694.82	6226.54	9389.61	12453
French_Dai	5928.18	0.000140283	0.999995	2.46875e-05	2.49094e-05	2.47213e-05	1.0083	2.43334e-05	2.3119e-05	2.55704e-05	0.926544	20547.9	19553.9	9442.05	9892.86	18884.1	19785.7
French_Dai	7616.7	0.000267025	0.999998	1.87548e-05	1.89308e-05	1.87817e-05	1.00866	1.85585e-05	1.77175e-05	1.91081e-05	0.940754	26941.8	26167	14633	13457	29266.1	26914
French_Dai	9770.16	0.000196155	0.999999	1.68372e-05	1.7002e-05	1.68624e-05	1.00903	1.66742e-05	1.61447e-05	1.68761e-05	0.962422	29986.5	29627.7	16536.6	15304.9	33073.3	30609.8
French_Dai	12516.7	0.000158705	1	1.73612e-05	1.75394e-05	1.73884e-05	1.00947	1.70022e-05	1.68789e-05	1.71968e-05	0.987097	29408	29075.2	15849.7	15038.1	31699.4	30076.2
French_Dai	16019.5	8.51498e-05	1	2.0023e-05	2.0242e-05	2.00564e-05	1.01009	1.93161e-05	1.95593e-05	1.96733e-05	1.00331	25885.2	25415.1	13102.7	13018.8	26205.5	26037.6
French_Dai	20486.9	3.45648e-05	1	2.44039e-05	2.46973e-05	2.44486e-05	1.0111	2.32895e-05	2.37928e-05	2.3644e-05	1.01389	21468.9	21147	9604.53	10260.5	19209.1	20521
French_Dai	26184.5	3.26068e-05	1	2.96803e-05	3.00957e-05	2.97435e-05	1.01292	2.78478e-05	2.82896e-05	2.83985e-05	1.00592	17954.8	17606.5	7038.1	7681.06	14076.2	15362.1
French_Dai	33451	3.48905e-05	1	3.4706e-05	3.53276e-05	3.48002e-05	1.01653	3.15602e-05	3.15001e-05	3.19826e-05	0.991462	15842.7	15633.5	5839.2	5623.59	11678.4	11247.2
French_Dai	42718.6	4.99268e-05	1	3.96529e-05	4.07087e-05	3.98117e-05	1.02457	3.30468e-05	3.2464e-05	3.31765e-05	0.980441	15130.1	15070.9	5461.51	5915.12	10923	11830.2
French_Dai	54538.2	4.68015e-05	1	4.92052e-05	5.17304e-05	4.95776e-05	1.04736	3.2127e-05	3.16074e-05	3.21617e-05	0.983295	15563.2	15546.4	6263.4	5222.05	12526.8	10444.1
French_Dai	69612.6	4.91214e-05	1	0.000107366	0.00013239	0.000110582	1.21488	2.93042e-05	2.87599e-05	2.90443e-05	0.985797	17062.4	17215.1	6826.11	6837.79	13652.2	13675.6
French_Dai	88838.4	2.30364e-05	1	-4.59177e-05	-3.89921e-05	-4.46962e-05	0.86062	2.30114e-05	2.29964e-05	2.36782e-05	0.985073	21728.3	21116.4	8791.6	9021.61	17583.2	18043.2
French_Dai	113358	1.00764e-05	1	-8.77966e-06	-8.10268e-06	-8.66823e-06	0.928787	1.65701e-05	1.6316e-05	1.68589e-05	0.976158	30174.7	29658	14815.2	15290.6	29630.3	30581.3
French_Dai	144630	4.61241e-06	1	-2.79286e-06	-2.62105e-06	-2.76497e-06	0.94319	1.38212e-05	1.29077e-05	1.22366e-05	0.990698	36176.2	40860.9	29673.1	30421.8	59346.2	60843.5
French_Dai	184513	4.61241e-06	1	-1.99088e-06	-1.87999e-06	-1.97297e-06	0.948569	1.35489e-05	1.29077e-05	1.33476e-05	0.959808	36903.4	37459.8	29673.1	30421.8	59346.2	60843.5
French_Dai	235378	2.96179e-07	1	-8.24476e-07	-7.82563e-07	-8.17737e-07	0.953059	1.34096e-05	1.49421e-05	1.77916e-05	0.957791	37286.7	28103.1	18419.4	18690.5	36838.7	37380.9
French_Dai	300251	2.96179e-07	1	-2.35908e-07	-2.24495e-07	-2.34077e-07	0.955328	1.33941e-05	1.49421e-05	1.77916e-05	0.958266	37329.8	28103.1	18419.4	18690.5	36838.7	37380.9
French_Dai	382989	2.96179e-07	1	-1.2963e-07	-1.23473e-07	-1.28643e-07	0.956143	1.33941e-05	1.49421e-05	1.77916e-05	0.958266	37329.8	28103.1	18419.4	18690.5	36838.7	37380.9
French_Han	0	1.79677e-24	0	1.28583e-05	0	9.44824e-08	0	1.28722e-05	6.63105e-08	8.20857e-08	0.0102376	38843.2	6.09119e+06	38885.3	5.29199e+06	38885.3	5.29199e+06
French_Han	55.806	1.79677e-24	0	1.28583e-05	9.47379e-30	9.44824e-08	1.46282e-24	1.28722e-05	6.63105e-08	8.20857e-08	0.0102376	38843.2	6.09119e+06	38885.3	5.29199e+06	38885.3	5.29199e+06
French_Han	126.979	5.67211e-25	0	1.28589e-05	1.32875e-29	9.44789e-08	2.05159e-24	1.28722e-05	3.08411e-08	8.20857e-08	0.00476151	38843.2	6.09119e+06	38883.7	5.29219e+06	38883.7	5.29219e+06
French_Han	217.752	8.13552e-25	0	9.67105e-06	1.82943e-28	8.52926e-07	3.4767e-23	9.79694e-06	3.08405e-08	7.44074e-07	0.00585152	51036.3	671976	51715.7	586177	51715.7	586177
French_Han	333.522	5.10833e-25	0	9.72057e-06	1.5764e-27	5.76118e-06	2.03646e-22	9.84066e-06	3.08447e-08	5.64482e-06	0.0039837	50809.6	88576.8	51452	86732.5	51452	86732.5
French_Han	481.17	5.32736e-05	0.0198637	1.82172e-05	2.82052e-07	1.76308e-05	0.015736	1.82164e-05	2.8321e-07	1.762e-05	0.0158057	27447.8	28376.8	26994.2	27852.4	27530.4	28405.6
French_Han	669.478	0.00022607	0.120719	3.62982e-05	3.72947e-06	3.77889e-05	0.100678	3.62896e-05	3.71835e-06	3.78186e-05	0.100349	13778	13221	12453.9	11937.8	13957.3	13379
French_Han	909.64	0.000465527	0.338886	7.00758e-05	2.65807e-05	9.84805e-05	0.315393	6.99296e-05	2.66812e-05	9.85845e-05	0.316665	7150.05	5071.79	5394.54	3723.85	7222.67	4985.81
French_Han	1215.94	0.00050118	0.553087	0.000125107	8.38151e-05	0.000171556	0.565052	0.000124862	8.38746e-05	0.000171591	0.565854	4004.42	2913.9	2538.46	1669.93	3942.45	2593.55
French_Han	1606.58	0.000445129	0.713189	0.00015379	0.000134452	0.00019905	0.762113	0.000153554	0.000133816	0.00019891	0.759318	3256.18	2513.7	1861.02	1150.19	3188.27	1970.5
French_Han	2104.79	0.000274716	0.797708	0.000144296	0.000136462	0.000173906	0.857703	0.00014406	0.000135124	0.000170736	0.858483	3470.77	2928.49	1886.36	1147.84	3391.13	2063.48
French_Han	2740.2	0.000111214	0.831074	0.000111858	0.000102361	0.000118626	0.888229	0.000109818	0.00010236	0.000116592	0.904202	4552.98	4288.47	2162.31	1694.64	3959.35	3103.01
French_Han	3550.58	3.80507e-24	0.831074	7.34604e-05	6.50112e-05	7.46073e-05	0.878128	7.24021e-05	6.37177e-05	7.34057e-05	0.873997	6905.88	6811.46	3061.33	2642.92	5605.52	4839.39
French_Han	4584.13	8.04132e-06	0.834618	4.22794e-05	3.72032e-05	4.27607e-05	0.874957	4.12578e-05	3.65565e-05	4.21749e-05	0.876312	12118.9	11855.4	5231.99	4507.87	9598.7	8270.21
French_Han	5902.28	8.35e-05	0.8751	2.52494e-05	2.37048e-05	2.59333e-05	0.926282	2.43334e-05	2.29966e-05	2.61658e-05	0.910772	20547.9	19108.9	9698.84	7895.97	18186.3	14805.7
French_Han	7583.42	0.000194102	0.945665	1.87995e-05	1.85805e-05	1.88707e-05	0.986483	1.85585e-05	1.7635e-05	1.90482e-05	0.937863	26941.8	26249.1	14313.7	12790.7	27849.8	24886.4
French_Han	9727.52	0.000252926	0.986375	1.6696e-05	1.67626e-05	1.67077e-05	1.00364	1.66742e-05	1.60064e-05	1.64315e-05	0.966987	29986.5	30429.4	17156.5	15066.2	34079.3	29927.1
French_Han	12462	0.000160252	0.995544	1.72039e-05	1.72807e-05	1.71654e-05	1.00559	1.70022e-05	1.66055e-05	1.6769e-05	0.983412	29408	29816.9	16516.1	14783	32958.6	29500.2
French_Han	15949.5	9.48008e-05	0.998083	1.99709e-05	2.00582e-05	1.98977e-05	1.00622	1.93161e-05	1.93495e-05	1.94035e-05	0.999468	25885.2	25768.5	13551.8	12800.1	27077.6	25575.8
French_Han	20397.4	3.84899e-05	0.998761	2.44276e-05	2.45389e-05	2.43152e-05	1.00687	2.32895e-05	2.36511e-05	2.343e-05	1.01248	21468.9	21340.2	9828.67	10205.5	19645.2	20398.5
French_Han	26070	3.5278e-05	0.999256	2.96394e-05	2.97977e-05	2.94821e-05	1.00802	2.78478e-05	2.81795e-05	2.79023e-05	1.01092	17954.8	17919.7	7146.29	7875.46	14287.3	15745.1
French_Han	33304.8	3.61783e-05	0.999619	3.46552e-05	3.48961e-05	3.44295e-05	1.01024	3.15602e-05	3.15476e-05	3.12559e-05	1.00444	15842.7	15997	5646.72	6098.08	11291.3	12193.8
French_Han	42531.9	3.56667e-05	0.999835	3.97371e-05	4.0146e-05	3.93602e-05	1.0151	3.30468e-05	3.25589e-05	3.26783e-05	0.99076	15130.1	15300.7	4448.96	5480.38	8897.19	10959.9
French_Han	54299.8	5.33222e-05	0.999967	4.95895e-05	5.05576e-05	4.87147e-05	1.02859	3.2127e-05	3.15575e-05	3.21381e-05	0.982103	15563.2	15557.8	5944.75	5550.59	11889.3	11101
French_Han	69308.3	4.97471e-05	0.999995	0.000109343	0.000118192	0.000102168	1.1176	2.93042e-05	2.88249e-05	2.91479e-05	0.986274	17062.4	17153.9	6529.48	6544.16	13058.9	13088.3
French_Han	88449.6	2.67362e-05	0.999999	-4.62523e-05	-4.32869e-05	-4.94284e-05	0.90482	2.36657e-05	2.32958e-05	2.35835e-05	0.98608	21127.6	21201.2	8296.94	8407.79	16593.9	16815.6
French_Han	112862	1.36139e-05	0.999999	-8.79908e-06	-8.52479e-06	-9.07289e-06	0.953985	1.65701e-05	1.63911e-05	1.73898e-05	0.965322	30174.7	28752.6	14550.8	14830.1	29101.6	29660.2
French_Han	143998	5.1827e-06	1	-2.91566e-06	-2.84384e-06	-2.98641e-06	0.963675	1.38212e-05	1.27962e-05	1.37818e-05	0.927163	36176.2	36279.8	25413.2	25888.6	50826.3	51777.2
French_Han	183706	5.1827e-06	1	-1.94138e-06	-1.89841e-06	-1.98349e-06	0.967374	1.35489e-05	1.27962e-05	1.35827e-05	0.943274	36903.4	36811.5	25413.2	25888.6	50826.4	51777.2
French_Han	234350	4.09678e-07	1	-7.13965e-07	-6.99548e-07	-7.28038e-07	0.970245	1.34096e-05	1.61896e-05	1.38945e-05	1.18588	37286.7	35985.5	17997.8	18265.8	35995.6	36531.5
French_Han	298939	4.09678e-07	1	-2.30357e-07	-2.25907e-07	-2.34694e-07	0.971535	1.33941e-05	1.61896e-05	1.38945e-05	1.18655	37329.8	35985.5	17997.8	18265.8	35995.6	36531.5
French_Han	381314	4.09678e-07	1	-1.4216e-07	-1.39463e-07	-1.44785e-07	0.972056	1.33941e-05	1.61896e-05	1.38945e-05	1.18655	37329.8	35985.5	17997.8	18265.8	35995.6	36531.5
French_Karitiana	0	1.26866e-06	0.000139588	1.29498e-05	0	0.000261036	0	1.28722e-05	4.22245e-08	0.00026118	0.000308149	38843.2	1914.39	38610.6	1915.44	38616	1915.71
French_Karitiana	55.0175	1.26866e-06	0.000317586	1.2948e-05	1.89907e-08	0.000261027	0.000138631	1.28722e-05	4.22245e-08	0.00026118	0.000308149	38843.2	1914.39	38610.6	1915.44	38622.8	1916.05
French_Karitiana	125.186	6.4365e-09	0.000318738	1.29151e-05	2.90232e-08	0.000410628	0.00013705	1.28722e-05	3.12841e-08	0.000410928	0.000147636	38843.2	1216.76	38709.2	1204.72	38721.5	1205.11
French_Karitiana	214.675	1.45567e-08	0.00032206	1.03295e-05	3.91229e-08	0.000570709	0.000134665	1.03095e-05	3.12873e-08	0.000570878	0.000107667	48499	875.844	48409.4	853.929	48425	854.204
French_Karitiana	328.809	3.77748e-07	0.00043199	9.88163e-06	3.35142e-08	0.000308547	0.000210498	9.84066e-06	3.12837e-08	0.000308095	0.000196793	50809.6	1622.87	50601.9	1631.32	50623.8	1632.02
French_Karitiana	474.371	1.06794e-05	0.00438764	1.82828e-05	4.60911e-07	0.000268397	0.00321551	1.82164e-05	4.5841e-07	0.000267887	0.00320451	27447.8	1866.46	27232.3	1883.24	27351.8	1891.5
French_Karitiana	660.018	9.55975e-05	0.0484525	3.45609e-05	5.03414e-06	0.000235621	0.0372648	3.44823e-05	5.00202e-06	0.000235039	0.0371179	14500.2	2127.31	13897.2	2085.01	14570.5	2186.03
French_Karitiana	896.784	0.000377792	0.242573	6.98554e-05	2.90041e-05	0.000212206	0.205658	6.99296e-05	2.88199e-05	0.000211615	0.204727	7150.05	2362.78	5936.57	1960.89	7376.63	2436.55
French_Karitiana	1198.75	0.000621655	0.53077	0.000118715	8.36267e-05	0.000206956	0.513565	0.000119047	8.33719e-05	0.00020582	0.513269	4200.03	2429.31	2795.45	1510.48	4279.18	2312.19
French_Karitiana	1583.88	0.015098	1	0.000152035	0.000152932	0.000166737	0.959509	0.000153554	0.000135534	0.000195616	0.776319	3256.18	2556.02	1393.74	1775.28	2787.48	3550.57
French_Karitiana	2075.06	0.000588356	1	0.000145102	0.000146028	0.000160385	0.956034	0.000146161	0.000141464	0.000162382	0.91698	3420.89	3079.16	1336.61	1872.74	2673.22	3745.48
French_Karitiana	2701.49	0.000133892	1	0.000110689	0.000111466	0.000123649	0.951328	0.000113573	0.000109011	0.000118422	0.939769	4402.45	4222.17	1676.99	2374.83	3353.98	4749.66
French_Karitiana	3500.42	5.11769e-20	1	6.98177e-05	7.0356e-05	7.88887e-05	0.94624	7.24021e-05	6.6835e-05	7.58971e-05	0.901354	6905.88	6587.87	2584.94	3535.88	5169.87	7071.76
French_Karitiana	4519.36	2.5059e-05	1	4.05604e-05	4.08973e-05	4.62909e-05	0.941778	4.38875e-05	3.74579e-05	4.3899e-05	0.853385	11392.8	11389.8	4612.17	5803.52	9224.34	11607
French_Karitiana	5818.88	0.000171199	1	2.48238e-05	2.50415e-05	2.85554e-05	0.938251	2.62955e-05	2.34389e-05	2.672e-05	0.884227	19014.6	18712.6	9617.8	9750.29	19235.6	19500.6
French_Karitiana	7476.26	0.000205445	1	1.82341e-05	1.84009e-05	2.11113e-05	0.935356	1.87826e-05	1.80022e-05	1.92237e-05	0.947328	26620.3	26009.5	14386.6	14175.4	28773.3	28350.8
French_Karitiana	9590.08	5.9427e-05	1	1.60038e-05	1.61562e-05	1.8647e-05	0.932513	1.67046e-05	1.61998e-05	1.61289e-05	0.986781	29931.8	31000.3	16071.4	16428.6	32142.9	32857.2
French_Karitiana	12285.9	7.16929e-05	1	1.62738e-05	1.64359e-05	1.9104e-05	0.929163	1.68668e-05	1.65871e-05	1.64059e-05	0.99704	29644	30476.8	15739.5	16298.6	31478.9	32597.1
French_Karitiana	15724.2	0.000126536	1	1.87013e-05	1.88986e-05	2.21822e-05	0.924512	1.90157e-05	1.91367e-05	1.91883e-05	1.00182	26294	26057.6	14096.2	14197	28192.4	28394
French_Karitiana	20109.1	3.57555e-05	1	2.27582e-05	2.302e-05	2.74506e-05	0.916972	2.28775e-05	2.33805e-05	2.3283e-05	1.01301	21855.5	21474.9	10853.8	10833.3	21707.6	21666.6
French_Karitiana	25701.7	2.39531e-05	1	2.74298e-05	2.77921e-05	3.41112e-05	0.903204	2.78478e-05	2.79449e-05	2.73823e-05	1.01194	17954.8	18260	8076.7	7838.54	16153.4	15677.1
French_Karitiana	32834.2	2.89992e-05	1	3.14057e-05	3.1923e-05	4.15153e-05	0.875551	3.15602e-05	3.1214e-05	3.05877e-05	1.00451	15842.7	16346.5	6472.38	6146.52	12944.8	12293
French_Karitiana	41931	3.76325e-05	1	3.47385e-05	3.55449e-05	5.27066e-05	0.812964	3.31181e-05	3.23399e-05	3.2573e-05	0.984604	15097.5	15350.1	6321.29	5944.89	12642.6	11889.8
French_Karitiana	53532.6	3.82652e-05	1	3.92977e-05	4.08501e-05	9.16148e-05	0.624082	3.2318e-05	3.18379e-05	3.26923e-05	0.979472	15471.2	15294.1	6809.62	6695.99	13619.2	13392
French_Karitiana	68329	3.22862e-05	1	5.34094e-05	5.8743e-05	-0.00014656	-1.26124	2.93042e-05	2.94075e-05	3.01462e-05	0.989312	17062.4	16585.8	8716.02	8774.56	17432	17549.1
French_Karitiana	87200	1.01199e-05	1	-0.00309639	-0.000247456	-1.77944e-05	0.158922	2.36657e-05	2.38804e-05	2.32171e-05	1.01873	21127.6	21535.9	11973.1	11986.8	23946.1	23973.7
French_Karitiana	111268	3.8117e-06	1	-1.68212e-05	-1.45962e-05	-5.11162e-06	1.33099	1.70985e-05	1.68601e-05	1.72606e-05	0.981406	29242.3	28967.7	21117.8	21144.9	42235.7	42289.8
French_Karitiana	141962	6.52535e-07	1	-5.28699e-06	-4.80403e-06	-2.10574e-06	1.29966	1.3912e-05	1.34139e-05	1.55257e-05	0.911339	35940.1	32204.7	28033	28134.5	56066	56269
French_Karitiana	181110	6.52535e-07	1	-2.68432e-06	-2.47792e-06	-1.19214e-06	1.27845	1.35489e-05	1.34139e-05	1.37908e-05	0.981277	36903.4	36256.2	28033	28134.5	56066	56269
French_Karitiana	231038	1.0734e-07	1	-1.07153e-06	-9.98212e-07	-5.09341e-07	1.26286	1.34096e-05	1.38532e-05	1.37908e-05	1.01861	37286.7	36256.2	20230	20388.9	40460	40777.7
French_Karitiana	294715	1.0734e-07	1	-3.34768e-07	-3.1323e-07	-1.64645e-07	1.25439	1.33941e-05	1.38532e-05	1.37908e-05	1.01919	37329.8	36256.2	20230	20388.9	40460	40777.7
French_Karitiana	375927	1.0734e-07	1	-1.77626e-07	-1.66482e-07	-8.85512e-08	1.25091	1.33941e-05	1.38532e-05	1.37908e-05	1.01919	37329.8	36256.2	20230	20388.9	40460	40777.7
French_Mandenka	0	3.91125e-22	0	1.27516e-05	0	1.04653e-06	0	1.28722e-05	2.81361e-08	9.39737e-07	0.00407416	38843.2	532063	39210.8	477771	39210.8	477771
French_Mandenka	69.2174	3.91125e-22	0	1.27516e-05	2.83312e-26	1.04653e-06	4.10653e-21	1.28722e-05	2.81361e-08	9.39737e-07	0.00407416	38843.2	532063	39210.8	477771	39210.8	477771
French_Mandenka	157.495	3.91125e-22	0	1.27506e-05	6.44621e-26	1.04654e-06	9.34427e-21	1.28722e-05	2.48669e-08	9.39737e-07	0.00360077	38843.2	532063	39213.9	477763	39213.9	477763
French_Mandenka	270.083	3.91125e-22	0	7.776e-06	9.26507e-25	8.77039e-06	1.11989e-19	7.74674e-06	2.48711e-08	8.80089e-06	0.003006	64543.3	56812.4	64336.6	56960.4	64336.6	56960.4
French_Mandenka	413.674	3.91125e-22	0	1.61789e-05	3.32081e-24	2.0533e-05	1.80912e-19	1.61224e-05	2.48654e-08	2.05926e-05	0.00135451	31012.7	24280.5	30884.6	24288.6	30884.6	24288.6
French_Mandenka	596.806	6.4407e-24	0	2.9061e-05	4.82918e-24	2.9754e-05	1.64216e-19	2.90603e-05	1.30528e-07	2.9761e-05	0.0044381	17205.6	16800.5	17153.4	16732.9	17153.4	16732.9
French_Mandenka	830.368	4.16164e-05	0.0244885	6.13804e-05	8.82994e-07	2.92295e-05	0.01949	6.15196e-05	9.89039e-07	2.90571e-05	0.0218387	8127.49	17207.5	7902.94	16709.9	8096.47	17119.1
French_Mandenka	1128.25	8.62999e-05	0.0864021	0.000107263	4.89755e-06	3.08725e-05	0.0709092	0.000107416	4.93039e-06	3.06603e-05	0.0714153	4654.8	16307.7	4230.72	15092.2	4596.26	16396.1
French_Mandenka	1508.15	0.000162293	0.219354	0.000148622	1.78386e-05	3.71817e-05	0.192016	0.000148679	1.77905e-05	3.69821e-05	0.191644	3362.94	13520	2646.48	11510	3227	14034.7
French_Mandenka	1992.67	0.000252937	0.428927	0.000148601	3.94029e-05	4.25408e-05	0.41229	0.000148262	3.96132e-05	4.22539e-05	0.415853	3372.41	11833.2	2093.06	9393.15	2990.84	13422.1
French_Mandenka	2610.62	0.000247303	0.613276	0.000118193	5.02083e-05	4.19387e-05	0.627089	0.000117328	5.06842e-05	4.14806e-05	0.638305	4261.55	12053.8	2077.24	9991.75	3351.17	16119.5
French_Mandenka	3398.74	0.000127391	0.700648	7.70497e-05	4.04636e-05	3.47795e-05	0.723668	7.61403e-05	4.0882e-05	3.42751e-05	0.740512	6566.82	14587.8	2842.34	11740.6	4833.81	19966.7
French_Mandenka	4403.87	2.85951e-05	0.721809	4.70363e-05	2.67959e-05	2.5566e-05	0.738155	4.65173e-05	2.70854e-05	2.50687e-05	0.756723	10748.7	19945.2	4567.17	14137.2	7863.8	24341.6
French_Mandenka	5685.8	5.86181e-05	0.770332	2.77935e-05	1.89488e-05	1.97531e-05	0.79706	2.76658e-05	1.9104e-05	1.93052e-05	0.813438	18072.9	25899.8	7818.66	16110.4	13841.6	28520.8
French_Mandenka	7320.73	6.62159e-05	0.82575	1.98118e-05	1.56584e-05	1.65389e-05	0.861521	1.95986e-05	1.58315e-05	1.61231e-05	0.88638	25512	31011.4	11237.8	17732.7	20517.5	32375.4
French_Mandenka	9405.92	8.68247e-05	0.890195	1.68377e-05	1.48675e-05	1.53169e-05	0.924753	1.67351e-05	1.49399e-05	1.51079e-05	0.938344	29877.3	33095.2	13733.3	18063.2	25958.5	34142.9
French_Mandenka	12065.2	8.17221e-05	0.936923	1.68862e-05	1.57418e-05	1.59496e-05	0.95882	1.67315e-05	1.58356e-05	1.58124e-05	0.973187	29883.8	31620.8	14323.6	16295.8	27743.6	31563.7
French_Mandenka	15456.9	1.64121e-05	0.945272	1.97845e-05	1.85249e-05	1.87244e-05	0.962107	1.90157e-05	1.86929e-05	1.8908e-05	0.985813	26294	26443.8	11548.3	12912.5	22464.6	25118.3
French_Mandenka	19782.5	2.36469e-05	0.95784	2.44879e-05	2.2956e-05	2.29806e-05	0.967208	2.28775e-05	2.31996e-05	2.34866e-05	1.00076	21855.5	21288.7	8279.37	9902.48	16209.7	19387.5
French_Mandenka	25299.3	3.25732e-05	0.973342	2.9798e-05	2.80049e-05	2.78431e-05	0.971698	2.7432e-05	2.80983e-05	2.82475e-05	1.00929	18226.9	17700.7	6040.34	7619.29	11919.6	15035.5
French_Mandenka	32335.3	4.07264e-05	0.987165	3.47757e-05	3.25065e-05	3.22152e-05	0.970475	3.12521e-05	3.1765e-05	3.19911e-05	1.00453	15998.9	15629.3	5403.33	5647.64	10737.3	11222.8
French_Mandenka	41308.7	5.7146e-05	0.99653	3.95707e-05	3.59698e-05	3.54086e-05	0.95946	3.30135e-05	3.31596e-05	3.32438e-05	1.00093	15145.3	15040.4	5769.41	5132.3	11518.8	10246.8
French_Mandenka	52753.3	6.69896e-05	0.999509	4.8247e-05	4.07783e-05	3.96833e-05	0.927514	3.23894e-05	3.2563e-05	3.24764e-05	1.00401	15437.2	15395.8	5893.12	5257.68	11783.3	10512.8
French_Mandenka	67349.3	7.0762e-05	0.999965	9.29381e-05	5.73955e-05	5.3731e-05	0.782654	2.97358e-05	3.01259e-05	2.99678e-05	1.00918	16814.7	16684.6	5898.36	5903.36	11796.5	11806.5
French_Mandenka	85964.8	5.1741e-05	0.999997	-5.96501e-05	-0.000392924	-0.109534	0.00717059	2.43199e-05	2.43441e-05	2.49796e-05	0.987601	20559.3	20016.3	7121.78	7128.08	14243.5	14256.1
French_Mandenka	109706	2.50883e-05	0.999999	-9.74501e-06	-1.50164e-05	-1.66198e-05	1.13913	1.76268e-05	1.70694e-05	1.73063e-05	0.977259	28365.8	28891.2	11109.5	11095.5	22219	22190.9
French_Mandenka	139986	1.47305e-05	1	-3.45963e-06	-4.74612e-06	-5.08323e-06	1.11113	1.3912e-05	1.29717e-05	1.35725e-05	0.943932	35940.1	36839.3	16208.4	16181.8	32416.9	32363.5
French_Mandenka	178603	1.25527e-05	1	-1.77662e-06	-2.33494e-06	-2.47357e-06	1.09875	1.35489e-05	1.48824e-05	1.35725e-05	1.05899	36903.4	34345.8	18606.9	18639.9	37213.9	37279.8
French_Mandenka	227855	1.25527e-05	1	-9.93838e-07	-1.27395e-06	-1.34137e-06	1.09108	1.34251e-05	1.48824e-05	1.35725e-05	0.979923	37243.7	29499.4	18606.9	18639.9	37213.9	37279.8
French_Mandenka	290670	4.6125e-07	1	-2.13142e-07	-2.68765e-07	-2.81884e-07	1.08586	1.33941e-05	1.01647e-05	1.35725e-05	0.901582	37329.8	54617.9	20301.7	20501.7	40603.4	41003.4
French_Mandenka	370781	4.6125e-07	1	-6.79944e-08	-8.53647e-08	-8.94396e-08	1.08445	1.33941e-05	1.01647e-05	1.35725e-05	1.05839	37329.8	86002.3	20301.7	20501.7	40603.4	41003.4
French_Mandenka	472954	4.6125e-07	1	-4.44706e-08	-5.57331e-08	-5.83693e-08	1.08388	1.33941e-05	1.01647e-05	1.35725e-05	1.05839	37329.8	86002.3	20301.7	20501.7	40603.4	41003.4
French_Mbuti	0	6.66912e-06	0.000991829	1.2989e-05	0	2.06242e-05	0	1.28722e-05	3.99561e-08	2.072e-05	0.00237889	38843.2	24131.3	38494.1	24243.4	38532.3	24267.5
French_Mbuti	74.3967	6.66912e-06	0.00225535	1.29761e-05	1.665e-08	2.06037e-05	0.000991668	1.28722e-05	3.99561e-08	2.072e-05	0.00237889	38843.2	24131.3	38494.1	24243.4	38580.9	24298.1
French_Mbuti	169.28	1.10157e-20	0.00225535	1.19739e-05	1.61218e-08	2.05958e-05	0.00098999	1.18471e-05	2.31339e-08	2.072e-05	0.00142069	42204.3	24131.3	41719.9	24252.8	41814	24307.5
French_Mbuti	290.292	2.13737e-21	0.00225535	7.93797e-06	1.76735e-08	2.78525e-05	0.000987608	7.74674e-06	2.31339e-08	2.80499e-05	0.00129252	64543.3	17825.4	62962.8	17918.1	63104.8	17958.5
French_Mbuti	444.627	5.87466e-21	0.00225535	1.83644e-05	2.67183e-08	3.59063e-05	0.00098463	1.82164e-05	2.31345e-08	3.60679e-05	0.000852345	27447.8	13862.7	27171.6	13881.7	27232.9	13913
French_Mbuti	641.462	4.41631e-22	0.00225535	3.27685e-05	3.97784e-08	4.84635e-05	0.000979379	3.2675e-05	2.5363e-08	4.85937e-05	0.000624176	15302.2	10289.4	15184.3	10259.2	15218.5	10282.3
French_Mbuti	892.504	8.16542e-06	0.00745856	6.98745e-05	3.0933e-07	5.19115e-05	0.0050799	6.99296e-05	3.181e-07	5.18643e-05	0.00522358	7150.05	9640.55	7023.95	9529.86	7076.34	9600.94
French_Mbuti	1212.67	2.71879e-05	0.0292533	0.000124756	1.89239e-06	4.326e-05	0.0225262	0.000124862	1.89459e-06	4.30846e-05	0.0225618	4004.42	11605.1	3791.74	11272.7	3902.66	11602.4
French_Mbuti	1621	6.92333e-05	0.0967896	0.000156135	7.63101e-06	3.77781e-05	0.0787057	0.000155991	7.65145e-06	3.75907e-05	0.0790512	3205.3	13301.2	2810.63	12309.4	3082.67	13500.8
French_Mbuti	2141.78	0.000117075	0.226878	0.000144731	1.7358e-05	3.33263e-05	0.194971	0.00014406	1.74249e-05	3.31248e-05	0.196686	3470.77	15094.4	2680.74	12956.7	3288.94	15896.3
French_Mbuti	2805.96	0.000120303	0.369431	0.0001071	2.25404e-05	2.84517e-05	0.332573	0.000106063	2.26669e-05	2.82128e-05	0.337616	4714.18	17722.4	3172.91	14376.6	4345.07	19687.7
French_Mbuti	3653.05	8.91286e-05	0.479888	6.96132e-05	2.07867e-05	2.38185e-05	0.444961	6.86639e-05	2.09375e-05	2.35422e-05	0.454146	7281.85	21238.5	4408.98	16345.6	6524.79	24189.7
French_Mbuti	4733.39	0.000106019	0.611657	3.78129e-05	1.72751e-05	2.00636e-05	0.596965	3.72577e-05	1.74345e-05	1.97792e-05	0.611341	13420	25279.1	7350.13	17431.5	11845.9	28093.5
French_Mbuti	6111.24	9.16632e-05	0.718612	2.41048e-05	1.50774e-05	1.75369e-05	0.724153	2.37415e-05	1.52119e-05	1.7324e-05	0.740858	21060.1	28861.7	10890.3	17775.2	18716.1	30548.6
French_Mbuti	7868.51	9.002e-05	0.812039	1.8641e-05	1.42645e-05	1.58232e-05	0.827782	1.83344e-05	1.4371e-05	1.56924e-05	0.844687	27271.1	31862.6	13666.6	18054	24764.5	32714.5
French_Mbuti	10109.7	6.28673e-05	0.868784	1.71075e-05	1.44811e-05	1.57503e-05	0.881442	1.66437e-05	1.45981e-05	1.57483e-05	0.901343	30041.4	31749.5	15045	16652.6	28115.9	31120.1
French_Mbuti	12968	5.14435e-05	0.909823	1.8083e-05	1.60801e-05	1.71336e-05	0.913212	1.71376e-05	1.6333e-05	1.73845e-05	0.946235	29175.7	28761.2	14372.6	14183	27449.2	27087.1
French_Mbuti	16613.4	4.36749e-05	0.939921	2.15295e-05	1.93939e-05	2.01543e-05	0.930528	1.99167e-05	1.98102e-05	2.07002e-05	0.975468	25104.5	24154.4	11463.1	11539.9	22237.5	22386.4
French_Mbuti	21262.7	2.56869e-05	0.955698	2.66075e-05	2.39016e-05	2.45622e-05	0.934209	2.41133e-05	2.45732e-05	2.51364e-05	0.997903	20735.4	19891.4	8158.36	8703.16	15955.3	17020.7
French_Mbuti	27192.3	4.34868e-05	0.97705	3.21776e-05	2.87355e-05	2.92816e-05	0.935109	2.86793e-05	2.9303e-05	2.98818e-05	1.00077	17434.2	16732.6	6089.38	7177.29	12039	14189.9
French_Mbuti	34754.8	4.78829e-05	0.990887	3.73634e-05	3.25428e-05	3.32819e-05	0.921301	3.22811e-05	3.24876e-05	3.26285e-05	1.00101	15488.9	15324	5651.92	5428.87	11252.3	10808.3
French_Mbuti	44399.7	5.66424e-05	0.997738	4.34668e-05	3.53116e-05	3.64196e-05	0.884046	3.308e-05	3.32682e-05	3.33231e-05	1.00201	15114.9	15004.6	5791.81	4830.37	11570.5	9649.81
French_Mbuti	56700.6	7.69635e-05	0.999798	5.90964e-05	3.94901e-05	4.172e-05	0.783406	3.1745e-05	3.21636e-05	3.22098e-05	1.00582	15750.5	15523.2	5679.79	5742.36	11358.4	11483.6
French_Mbuti	72388.8	7.45689e-05	0.99999	0.00043951	5.62545e-05	6.54491e-05	0.222808	2.84409e-05	2.91241e-05	2.91107e-05	1.0121	17580.3	17175.8	6055.38	6068.4	12110.7	12136.7
French_Mbuti	92396.8	4.71586e-05	0.999999	-2.45869e-05	-0.000195368	-9.21958e-05	3.34583	2.23572e-05	2.25861e-05	2.2402e-05	1.00923	22364.2	22319.4	7887.52	7888.57	15775	15777.1
French_Mbuti	117915	2.25767e-05	1	-6.05593e-06	-1.30837e-05	-1.10228e-05	1.53216	1.60418e-05	1.56821e-05	1.60646e-05	0.976884	31168.6	31124.3	12136.4	12131.6	24272.7	24263.2
French_Mbuti	150460	1.40987e-05	1	-2.45414e-06	-4.45159e-06	-3.93554e-06	1.39337	1.36397e-05	1.25278e-05	1.30393e-05	0.939147	36657.8	38345.5	16312.1	16306.6	32624.3	32613.3
French_Mbuti	191967	1.25128e-05	1	-1.28417e-06	-2.16636e-06	-1.95048e-06	1.33947	1.35334e-05	1.45999e-05	1.30393e-05	1.01095	36945.6	32572.9	18494.2	18533.1	36988.5	37066.2
French_Mbuti	244904	1.25128e-05	1	-7.04383e-07	-1.13849e-06	-1.03566e-06	1.30858	1.33941e-05	1.45999e-05	1.30393e-05	0.97561	37329.8	30237.7	18494.2	18533.1	36988.5	37066.2
French_Mbuti	312419	3.81152e-07	1	-1.39048e-07	-2.18626e-07	-2.0017e-07	1.289	1.33941e-05	1.05835e-05	1.30393e-05	1.06751	37329.8	77708.5	21573.5	21769.9	43147.1	43539.8
French_Mbuti	398525	3.81152e-07	1	-4.22672e-08	-6.60105e-08	-6.05323e-08	1.28426	1.33941e-05	1.05835e-05	1.30393e-05	1.06751	37329.8	77708.5	21573.5	21769.9	43147.1	43539.8
French_Mbuti	508342	3.81152e-07	1	-2.72067e-08	-4.23796e-08	-3.88858e-08	1.28243	1.33941e-05	1.05835e-05	1.30393e-05	1.06751	37329.8	77708.5	21573.5	21769.9	43147.1	43539.8
French_Papuan	0	2.48195e-06	0.000287203	1.30407e-05	0	3.06074e-05	0	1.28722e-05	7.47317e-08	3.07759e-05	0.00342428	38843.2	16246.5	38341.4	16335.9	38352.4	16340.6
French_Papuan	57.8666	2.48195e-06	0.000653374	1.3037e-05	6.26245e-09	3.05987e-05	0.000287034	1.28722e-05	7.47317e-08	3.07759e-05	0.00342428	38843.2	16246.5	38341.4	16335.9	38366.5	16346.6
French_Papuan	131.668	6.13675e-06	0.00180719	1.30424e-05	2.60021e-08	3.06055e-05	0.00119145	1.28722e-05	2.97476e-08	3.07759e-05	0.00136307	38843.2	16246.5	38290.7	16317.5	38359.9	16347
French_Papuan	225.793	1.81316e-06	0.00224163	9.97668e-06	2.78433e-08	2.64345e-05	0.00152938	9.79694e-06	2.97435e-08	2.66187e-05	0.00163355	51036.3	18783.8	50054.5	18893.1	50166.7	18935.5
French_Papuan	345.837	2.23772e-06	0.00292505	1.10594e-05	4.07987e-08	2.85163e-05	0.00206181	1.08876e-05	2.97426e-08	2.87188e-05	0.00150191	45923.7	17410.2	45124.1	17500.1	45256.1	17551.3
French_Papuan	498.938	1.34282e-05	0.00814003	2.0206e-05	2.45156e-07	5.93169e-05	0.00616568	2.00237e-05	2.4573e-07	5.95456e-05	0.0061765	24970.4	8396.92	24562.4	8338.48	24762.3	8406.36
French_Papuan	694.198	0.000117537	0.0645379	3.64757e-05	3.78674e-06	0.000108816	0.052126	3.62896e-05	3.78555e-06	0.000109076	0.0520831	13778	4583.96	12984.6	4297.57	13822.6	4574.93
French_Papuan	943.232	0.000293675	0.223732	7.43187e-05	2.48396e-05	0.000178075	0.196832	7.41346e-05	2.48489e-05	0.000178331	0.19685	6744.49	2803.78	5606.92	2234.95	6861.36	2734.98
French_Papuan	1260.83	0.000390081	0.434066	0.000130901	7.7041e-05	0.000234219	0.422003	0.000130677	7.70886e-05	0.000234137	0.422618	3826.22	2135.5	2673.04	1331.14	3833.32	1908.94
French_Papuan	1665.9	0.000332127	0.598456	0.000158931	0.000123062	0.000239964	0.617014	0.000158429	0.000123079	0.000238789	0.619703	3155.99	2093.9	1927.14	1034.17	3080.46	1653.08
French_Papuan	2182.51	0.000242572	0.708316	0.000143067	0.000125124	0.000191973	0.74692	0.000141959	0.000124939	0.000189419	0.754056	3522.13	2639.66	1989.53	1107.84	3398.75	1892.54
French_Papuan	2841.38	9.05197e-05	0.749479	0.000107502	9.38271e-05	0.000131487	0.785199	0.000106063	9.33259e-05	0.000128519	0.795677	4714.18	3890.47	2488.09	1525.56	4352.87	2668.94
French_Papuan	3681.69	5.89337e-05	0.779208	6.61104e-05	5.68751e-05	7.38468e-05	0.81275	6.49256e-05	5.62339e-05	7.17128e-05	0.823105	7701.12	6972.25	3871.58	2770.07	6888.35	4928.52
French_Papuan	4753.4	4.75689e-05	0.806131	3.80785e-05	3.25143e-05	3.92157e-05	0.841313	3.72577e-05	3.2128e-05	3.77666e-05	0.856469	13420	13239.2	6482.72	5563.15	11708.6	10047.8
French_Papuan	6120.22	7.22653e-05	0.849308	2.42225e-05	2.12143e-05	2.33836e-05	0.891244	2.37415e-05	2.10611e-05	2.22306e-05	0.916257	21060.1	22491.6	9848.99	10566.2	18213.8	19540.1
French_Papuan	7863.43	0.00010743	0.906538	1.79871e-05	1.70851e-05	1.81583e-05	0.945355	1.83344e-05	1.66505e-05	1.72543e-05	0.935719	27271.1	28978.3	14169.1	14110.2	27013.9	26901.7
French_Papuan	10086.6	7.44218e-05	0.938716	1.63989e-05	1.59137e-05	1.65167e-05	0.966944	1.66437e-05	1.53601e-05	1.57836e-05	0.947357	30041.4	31678.4	15239.3	16491.4	29544.7	31972.1
French_Papuan	12922.2	8.31079e-05	0.966403	1.7128e-05	1.69808e-05	1.7506e-05	0.980584	1.71376e-05	1.64364e-05	1.66356e-05	0.97334	29175.7	30056.1	14978.4	15515.3	29453.7	30509.3
French_Papuan	16538.4	8.23055e-05	0.984275	1.99956e-05	1.99916e-05	2.05574e-05	0.985949	1.96164e-05	1.95615e-05	1.93637e-05	1.00366	25488.9	25821.4	12807.1	13127	25412.9	26047.7
French_Papuan	21150.6	5.28632e-05	0.991557	2.4436e-05	2.44919e-05	2.52252e-05	0.986361	2.37014e-05	2.39622e-05	2.34133e-05	1.01719	21095.8	21355.3	9977.28	10233.5	19870.3	20380.6
French_Papuan	27032.6	3.71543e-05	0.995165	2.94424e-05	2.95538e-05	3.05815e-05	0.984735	2.82635e-05	2.82336e-05	2.78999e-05	1.00541	17690.6	17921.2	7596.64	7679.77	15156.5	15322.4
French_Papuan	34534.6	3.74027e-05	0.997636	3.41584e-05	3.43422e-05	3.58829e-05	0.980628	3.22811e-05	3.11729e-05	3.08847e-05	0.987017	15488.9	16189.2	6144.31	6049.2	12274.1	12084.1
French_Papuan	44102.4	3.34718e-05	0.998956	3.89354e-05	3.92518e-05	4.19269e-05	0.970832	3.308e-05	3.23252e-05	3.24997e-05	0.985831	15114.9	15384.8	5218.63	4986.82	10431.8	9968.43
French_Papuan	56304.9	5.14988e-05	0.99979	4.84683e-05	4.92253e-05	5.60921e-05	0.941568	3.1936e-05	3.15505e-05	3.21186e-05	0.985112	15656.3	15567.3	6142.33	6225.83	12283.4	12450.4
French_Papuan	71867.6	3.55511e-05	0.999949	0.000107362	0.000114532	0.000240268	0.658932	2.84409e-05	2.83415e-05	2.85721e-05	0.994211	17580.3	17499.6	7083.26	7107.21	14166.2	14214.1
French_Papuan	91716	1.71384e-05	0.999978	-4.24852e-05	-4.02568e-05	-2.85308e-05	1.13374	2.23572e-05	2.23491e-05	2.22797e-05	1.00137	22364.2	22441.9	9951.13	9944.07	19902	19887.9
French_Papuan	117030	1.14921e-05	0.99999	-8.29621e-06	-8.08069e-06	-6.71399e-06	1.07669	1.60418e-05	1.57205e-05	1.56108e-05	0.993313	31168.6	32029	21207.8	21222.2	42415.3	42444.1
French_Papuan	149314	1.78791e-06	0.999991	-3.252e-06	-3.18499e-06	-2.74229e-06	1.06268	1.37304e-05	1.37837e-05	1.33995e-05	1.01613	36415.4	37314.8	26342.3	26483.2	52684.4	52966.1
French_Papuan	190490	1.78791e-06	0.999993	-1.80885e-06	-1.7759e-06	-1.55409e-06	1.05616	1.35334e-05	1.37837e-05	1.38197e-05	1.00784	36945.6	36180.3	26342.3	26483.2	52684.4	52966.2
French_Papuan	243003	1.80697e-07	0.999993	-6.67733e-07	-6.56608e-07	-5.80786e-07	1.05182	1.33941e-05	1.24761e-05	1.38664e-05	0.915325	37329.8	36058.5	21283.7	21453.2	42567.3	42906.3
French_Papuan	309978	1.80697e-07	0.999993	-2.15417e-07	-2.11979e-07	-1.88417e-07	1.04983	1.33941e-05	1.24761e-05	1.38664e-05	0.915325	37329.8	36058.5	21283.7	21453.2	42567.3	42906.3
French_Papuan	395395	1.80697e-07	0.999995	-1.16533e-07	-1.14706e-07	-1.02159e-07	1.04902	1.33941e-05	1.24761e-05	1.38664e-05	0.915325	37329.8	36058.5	21283.7	21453.2	42567.3	42906.4
French_San	0	7.6899e-06	0.00117437	1.30194e-05	0	2.44346e-05	0	1.28722e-05	2.69462e-08	2.45604e-05	0.00143972	38843.2	20358	38404.3	20462.8	38449.4	20486.8
French_San	76.4026	7.6899e-06	0.00267013	1.30041e-05	2.19623e-08	2.44059e-05	0.00117414	1.28722e-05	2.69462e-08	2.45604e-05	0.00143972	38843.2	20358	38404.3	20462.8	38506.9	20517.4
French_San	173.845	9.4276e-39	0.00267013	1.20009e-05	2.13283e-08	2.44028e-05	0.00117177	1.18471e-05	2.25321e-08	2.45604e-05	0.00123777	42204.3	20358	41618.8	20465.4	41729.9	20520.1
French_San	298.119	1.29443e-07	0.00271105	7.93835e-06	2.34804e-08	3.11795e-05	0.00120049	7.74674e-06	2.25266e-08	3.13854e-05	0.00115131	64543.3	15930.9	62947.5	16003.3	63118.2	16046.7
French_San	456.616	2.10004e-06	0.0035574	1.83869e-05	5.25251e-08	3.80438e-05	0.00186158	1.82164e-05	8.12804e-08	3.8198e-05	0.00288155	27447.8	13089.7	27113.8	13092.7	27210.2	13139.3
French_San	658.758	5.01149e-05	0.0289758	3.43672e-05	8.57584e-07	4.32334e-05	0.0221025	3.44823e-05	5.73628e-07	4.35604e-05	0.0147004	14500.2	11478.3	14170.8	11278.5	14581.4	11605.3
French_San	916.568	1.21898e-05	0.0367284	7.40646e-05	1.67056e-06	4.44015e-05	0.0282032	7.41346e-05	1.79632e-06	4.43086e-05	0.0303322	6744.49	11284.5	6462.79	10909.9	6700.16	11310.6
French_San	1245.37	3.59405e-05	0.0653304	0.000130592	4.35192e-06	3.85072e-05	0.0514719	0.000130677	4.3201e-06	3.83486e-05	0.0511176	3826.22	13038.3	3502.87	12333.8	3731.72	13139.6
French_San	1664.7	5.39012e-05	0.117695	0.000158659	9.06396e-06	3.24068e-05	0.094878	0.000158429	9.03534e-06	3.225e-05	0.0947702	3155.99	15503.9	2703.55	14189.2	3021.74	15859.2
French_San	2199.53	5.99734e-05	0.187006	0.000142759	1.29574e-05	2.69948e-05	0.152661	0.000141959	1.29601e-05	2.68326e-05	0.153563	3522.13	18634.1	2815.47	16446.1	3341.98	19521.7
French_San	2881.62	5.65882e-05	0.263236	0.000103431	1.37091e-05	2.28918e-05	0.217048	0.000102308	1.37449e-05	2.27078e-05	0.21989	4887.2	22018.9	3672.23	18651.3	4638.89	23561
French_San	3751.54	7.04813e-05	0.369903	6.32372e-05	1.32834e-05	2.00542e-05	0.318962	6.22959e-05	1.33532e-05	1.98447e-05	0.325132	8026.22	25195.7	5559.9	19911.8	7616.53	27277.3
French_San	4861.02	8.42992e-05	0.503637	3.65064e-05	1.27702e-05	1.83967e-05	0.465189	3.58874e-05	1.28639e-05	1.82085e-05	0.475595	13932.4	27459.7	8707.43	19497.1	13092.8	29316.6
French_San	6276.02	9.40703e-05	0.646535	2.36368e-05	1.29243e-05	1.71036e-05	0.634469	2.31497e-05	1.30315e-05	1.70006e-05	0.649136	21598.6	29410.7	12226.7	18439.3	20131.7	30361
French_San	8080.64	9.41155e-05	0.77081	1.85758e-05	1.34328e-05	1.59798e-05	0.77746	1.81103e-05	1.35201e-05	1.59908e-05	0.792944	27608.6	31268	14679.2	17673.7	25994	31296.8
French_San	10382.2	8.26778e-05	0.858943	1.72044e-05	1.43492e-05	1.59687e-05	0.865116	1.66132e-05	1.44091e-05	1.61435e-05	0.879766	30096.6	30972.1	15706.8	16098.8	29198.1	29926.8
French_San	13317.7	2.99984e-05	0.88732	1.85506e-05	1.61233e-05	1.78269e-05	0.886444	1.72729e-05	1.64987e-05	1.81128e-05	0.932509	28947	27604.8	14661.5	13072.5	27671	24671.9
French_San	17061.4	3.91034e-05	0.922433	2.23283e-05	1.96728e-05	2.09452e-05	0.909231	2.02171e-05	2.02871e-05	2.16472e-05	0.969184	24731.6	23097.6	11509.5	10487.9	22126.3	20162.2
French_San	21836.1	2.35551e-05	0.941778	2.75481e-05	2.41483e-05	2.5239e-05	0.914932	2.45253e-05	2.50926e-05	2.59358e-05	0.994532	20387.1	19278.3	8170.97	7816.14	15866.2	15177.2
French_San	27925.5	4.00343e-05	0.968737	3.31493e-05	2.88275e-05	2.96592e-05	0.917948	2.94033e-05	2.96682e-05	2.99206e-05	1.00021	17004.9	16710.9	6285.86	6253.36	12375.2	12311.2
French_San	35691.8	5.82592e-05	0.990142	3.8579e-05	3.23935e-05	3.33034e-05	0.90129	3.23858e-05	3.26761e-05	3.2657e-05	1.00476	15438.9	15310.7	5886.05	5566.14	11714.1	11077.4
French_San	45596.8	7.83016e-05	0.998637	4.58189e-05	3.50375e-05	3.64433e-05	0.851848	3.29372e-05	3.33339e-05	3.37259e-05	1.00007	15180.4	14825.4	5551.67	5882.44	11095.8	11756.9
French_San	58229.4	7.77138e-05	0.999889	6.82538e-05	3.94443e-05	4.23776e-05	0.713077	3.15541e-05	3.22365e-05	3.24039e-05	1.00805	15845.8	15430.3	5500.41	5685.31	11000.2	11370
French_San	74340.6	7.13274e-05	0.999994	-0.000355148	5.61148e-05	6.92686e-05	-0.392578	2.80092e-05	2.82491e-05	2.83344e-05	1.00274	17851.3	17646.4	6137.65	6153.42	12275.3	12306.8
French_San	94888	4.38243e-05	0.999999	-1.81464e-05	-0.000155474	-6.93769e-05	3.55275	2.1703e-05	2.11794e-05	2.11679e-05	0.988055	23038.3	23620.7	8444.73	8439.2	16889.5	16878.4
French_San	121094	2.13744e-05	1	-5.0397e-06	-1.25557e-05	-1.00884e-05	1.65991	1.55134e-05	1.48387e-05	1.54633e-05	0.958056	32230.1	32334.6	12944	12930.3	25887.9	25860.7
French_San	154517	1.4551e-05	1	-2.23391e-06	-4.5807e-06	-3.90755e-06	1.49173	1.36397e-05	1.26604e-05	1.34385e-05	0.9351	36657.8	37206.7	15978.1	15972.1	31956.2	31944.1
French_San	197143	1.28367e-05	1	-1.15074e-06	-2.16212e-06	-1.88975e-06	1.42222	1.35179e-05	1.48941e-05	1.34385e-05	1.04361	36987.9	33276.9	18107.8	18134.8	36215.6	36269.6
French_San	251508	1.28367e-05	1	-6.17491e-07	-1.10312e-06	-9.77107e-07	1.38357	1.33941e-05	1.48941e-05	1.34385e-05	1.06075	37329.8	34040.8	18107.8	18134.8	36215.6	36269.6
French_San	320842	3.1312e-07	1	-1.15537e-07	-1.99946e-07	-1.78554e-07	1.35976	1.33941e-05	1.09349e-05	1.34385e-05	1.03629	37329.8	64852.4	22725.5	22916	45451	45832
French_San	409270	3.1312e-07	1	-3.31437e-08	-5.69376e-08	-5.09406e-08	1.3543	1.33941e-05	1.09349e-05	1.34385e-05	1.03629	37329.8	64852.4	22725.5	22916	45451	45832
French_San	522049	3.1312e-07	1	-2.00817e-08	-3.44062e-08	-3.08031e-08	1.35232	1.33941e-05	1.09349e-05	1.34385e-05	1.03629	37329.8	64852.4	22725.5	22916	45451	45832
French_Sardinian	0	9.84865e-22	0	1.29129e-05	0	1.5082e-05	0	1.28722e-05	1.41765e-07	1.51225e-05	0.010128	38843.2	33063.3	38720.8	33152.1	38720.8	33152.1
French_Sardinian	51.831	9.84865e-22	0	1.29129e-05	7.69583e-25	1.5082e-05	5.49801e-20	1.28722e-05	1.41765e-07	1.51225e-05	0.010128	38843.2	33063.3	38720.8	33152.1	38720.8	33152.1
French_Sardinian	117.935	8.93065e-21	0	1.2916e-05	1.7288e-23	1.50791e-05	1.23507e-18	1.28722e-05	8.50077e-08	1.51225e-05	0.00607312	38843.2	33063.3	38711.7	33158.5	38711.7	33158.5
French_Sardinian	202.242	0.000830587	0.163571	1.09518e-05	2.09779e-06	1.92148e-05	0.13908	1.0822e-05	2.08282e-06	1.93662e-05	0.137989	46202	25818.2	40229	22782	46809.3	26508.5
French_Sardinian	309.765	0.00193302	0.507751	8.03566e-06	8.46468e-06	2.55098e-05	0.504669	7.74674e-06	8.60797e-06	2.57316e-05	0.514241	64543.3	19431.3	49994.7	12321.1	75379.5	18577.1
French_Sardinian	446.897	0.00208138	0.762316	1.85278e-05	1.86525e-05	2.75514e-05	0.809585	1.82164e-05	1.90101e-05	2.7645e-05	0.829026	27447.8	18086.5	17984.4	8939.14	31694.1	15753.6
French_Sardinian	621.791	0.00199176	0.902252	3.20413e-05	3.55357e-05	4.28448e-05	0.949058	3.08676e-05	3.71361e-05	4.26209e-05	1.01066	16198.2	11731.3	12694.5	4623.07	24148.1	8794.25
French_Sardinian	844.848	0.00686807	0.998036	6.62292e-05	6.61822e-05	6.61869e-05	0.999609	6.15196e-05	6.80979e-05	6.9489e-05	1.03959	8127.49	7195.38	3645.42	3809.02	7283.68	7610.57
French_Sardinian	1129.33	0.000412753	0.998545	0.000109713	0.000109358	0.00010908	0.999645	0.000107416	0.000112303	0.000108583	1.03985	4654.8	4604.76	1705.05	2943.81	3407.61	5883.34
French_Sardinian	1492.14	0.00133999	0.999579	0.000147646	0.000147468	0.00014738	0.999695	0.000148679	0.000150062	0.000143837	1.02601	3362.94	3476.14	1256.7	2098.04	2512.87	4195.19
French_Sardinian	1954.87	0.00153589	0.999931	0.000151713	0.000151649	0.000151682	0.999683	0.000150363	0.000153135	0.000150347	1.01849	3325.3	3325.64	1302.58	1862.02	2605.08	3723.92
French_Sardinian	2545.02	7.56309e-20	0.999931	0.000123883	0.000123834	0.00012387	0.999652	0.000121083	0.00012153	0.000126582	0.981402	4129.39	3950	1534.45	2001.41	3068.8	4002.68
French_Sardinian	3297.68	3.05461e-19	0.999931	8.13161e-05	8.12801e-05	8.13066e-05	0.999616	7.98786e-05	7.84757e-05	8.26077e-05	0.965937	6259.5	6052.7	2169	2958.43	4337.85	5916.65
French_Sardinian	4257.61	1.1072e-05	0.999933	4.85298e-05	4.8507e-05	4.85247e-05	0.999584	4.9147e-05	4.49441e-05	4.93209e-05	0.912868	10173.6	10137.7	3507.35	4879.96	7014.47	9759.59
French_Sardinian	5481.86	9.27643e-05	0.99995	2.90057e-05	2.89938e-05	2.90075e-05	0.999558	2.90361e-05	2.72812e-05	2.90964e-05	0.938588	17220	17184.2	7111.87	8126.8	14223.4	16253.2
French_Sardinian	7043.26	0.000168851	0.999974	2.05298e-05	2.05215e-05	2.05322e-05	0.999537	2.01904e-05	1.98626e-05	2.02932e-05	0.981268	24764.2	24638.9	12384.4	12108.4	24768.5	24216.6
French_Sardinian	9034.64	0.000192638	0.99999	1.72001e-05	1.71927e-05	1.72019e-05	0.999517	1.69897e-05	1.68576e-05	1.67405e-05	0.999555	29429.5	29867.6	15843.2	15252.8	31686.3	30505.4
French_Sardinian	11574.3	8.61555e-05	0.999995	1.68415e-05	1.68339e-05	1.68433e-05	0.999495	1.66266e-05	1.64445e-05	1.63964e-05	0.995943	30072.3	30494.5	15949.3	15759.1	31898.5	31518.2
French_Sardinian	14813.4	7.09666e-05	0.999997	1.88902e-05	1.88811e-05	1.88922e-05	0.999466	1.8415e-05	1.83351e-05	1.85914e-05	0.990914	27151.7	26894.1	13947.3	13950.1	27894.5	27900.2
French_Sardinian	18944.5	3.08922e-05	0.999998	2.28581e-05	2.28462e-05	2.28608e-05	0.999421	2.20536e-05	2.21279e-05	2.24143e-05	0.995229	22672	22307.2	10641.4	10998.3	21282.8	21996.6
French_Sardinian	24213.1	2.89962e-05	0.999999	2.78106e-05	2.77941e-05	2.78143e-05	0.999342	2.66004e-05	2.67466e-05	2.67437e-05	1.0028	18796.7	18696	7937.79	8285.04	15875.6	16570.1
French_Sardinian	30932.6	3.28905e-05	0.999999	3.27619e-05	3.27381e-05	3.27672e-05	0.999191	3.06358e-05	3.06419e-05	3.05627e-05	1.00139	16320.8	16359.8	6368.28	6316.85	12736.6	12633.7
French_Sardinian	39502.4	3.3998e-05	1	3.71427e-05	3.71051e-05	3.71511e-05	0.998875	3.28042e-05	3.23061e-05	3.23154e-05	0.992208	15241.9	15472.5	5528.46	5418.23	11056.9	10836.4
French_Sardinian	50432.2	3.18567e-05	1	4.35868e-05	4.35126e-05	4.36033e-05	0.998108	3.26518e-05	3.18379e-05	3.24117e-05	0.978672	15313.1	15426.5	5154.69	5134.37	10309.4	10268.7
French_Sardinian	64371.6	6.17494e-05	1	6.63364e-05	6.60494e-05	6.64007e-05	0.995191	3.07901e-05	2.98879e-05	3.0849e-05	0.96977	16239	16208	7536.14	7777.42	15072.3	15554.8
French_Sardinian	82149.6	2.22687e-05	1	-0.000179668	-0.00018413	-0.000178703	1.02759	2.56284e-05	2.51964e-05	2.51906e-05	0.991613	19509.6	19848.7	9334.35	9360.47	18668.7	18720.9
French_Sardinian	104823	2.00314e-05	1	-1.45042e-05	-1.45738e-05	-1.44888e-05	1.00533	1.81552e-05	1.84276e-05	1.84359e-05	1.00722	27540.3	27121	20488.8	20417.1	40977.6	40834.2
French_Sardinian	133741	1.88366e-06	1	-5.32975e-06	-5.34774e-06	-5.32575e-06	1.00375	1.40936e-05	1.84276e-05	1.84359e-05	0.944757	35477.1	32444.2	22574.5	22804.8	45149.1	45609.6
French_Sardinian	170621	1.88366e-06	1	-2.59138e-06	-2.59869e-06	-2.58976e-06	1.00313	1.35489e-05	1.84276e-05	1.84359e-05	0.932032	36903.4	30564.9	22574.5	22804.8	45149.1	45609.6
French_Sardinian	217658	1.22042e-07	1	-8.67671e-07	-8.69852e-07	-8.67187e-07	1.00279	1.3456e-05	1.84276e-05	1.84359e-05	0.922355	37158.1	47909.5	21374.6	21513.4	42749.2	43026.7
French_Sardinian	277646	1.22042e-07	1	-2.65147e-07	-2.65781e-07	-2.65007e-07	1.00265	1.33941e-05	1.84276e-05	1.84359e-05	1.03499	37329.8	63305.5	21374.6	21513.4	42749.2	43026.7
French_Sardinian	354154	1.22042e-07	1	-1.11397e-07	-1.11658e-07	-1.11339e-07	1.0026	1.33941e-05	1.84276e-05	1.84359e-05	1.03499	37329.8	63305.5	21374.6	21513.4	42749.2	43026.7
Han_Australian	0	2.15703e-06	0.000236514	1.12694e-07	0	4.89373e-06	0	8.20857e-08	5.71151e-08	4.93656e-06	0.0227612	6.09119e+06	101285	4.43681e+06	102172	4.43786e+06	102196
Han_Australian	54.8306	2.15703e-06	0.000538077	1.12667e-07	5.91898e-10	4.89257e-06	0.000236511	8.20857e-08	5.71151e-08	4.93656e-06	0.0227612	6.09119e+06	101285	4.43681e+06	102172	4.4392e+06	102227
Han_Australian	124.76	1.33464e-05	0.0029146	1.12548e-07	5.26954e-09	4.89955e-06	0.00210273	8.20857e-08	3.13904e-08	4.93656e-06	0.0125095	6.09119e+06	101285	4.43345e+06	101836	4.44637e+06	102133
Han_Australian	213.946	4.0558e-20	0.0029146	7.91636e-07	2.82195e-08	2.60605e-05	0.00210184	7.44074e-07	3.1434e-08	2.61107e-05	0.00234104	671976	19149.2	630262	19109.5	632099	19165.2
Han_Australian	327.692	0.000266962	0.0772289	4.63666e-06	9.04204e-07	2.41742e-05	0.0627683	4.49056e-06	6.64887e-07	2.45092e-05	0.0458546	111345	20400.5	101839	19410.3	109704	20909.4
Han_Australian	472.76	0.000685692	0.284019	1.51308e-05	4.70238e-06	2.16085e-05	0.255986	1.50952e-05	4.61117e-06	2.17827e-05	0.250078	33123.1	22954	26438.1	18287.7	33947	23481.8
Han_Australian	657.776	0.000578102	0.454978	3.78517e-05	1.70278e-05	3.90114e-05	0.443068	3.78186e-05	1.70801e-05	3.90188e-05	0.444578	13221	12814.3	9083.99	8795.87	13217	12797.8
Han_Australian	893.744	0.000280556	0.539659	9.84736e-05	4.74523e-05	7.63417e-05	0.542885	9.85845e-05	4.74298e-05	7.63177e-05	0.542357	5071.79	6551.56	3103.61	4260.04	4778.5	6559.02
Han_Australian	1194.68	0.000164479	0.594262	0.000164271	9.48915e-05	0.000148788	0.606221	0.000164291	9.48345e-05	0.0001489	0.605603	3043.39	3357.96	1706.61	1965.28	2720.78	3133.17
Han_Australian	1578.5	0.000143478	0.647433	0.000196711	0.000136963	0.00021477	0.665707	0.000196178	0.000136816	0.000214812	0.665788	2548.7	2327.61	1321.69	1154.08	2177.4	1901.28
Han_Australian	2068.01	0.000149839	0.707592	0.000175483	0.000141908	0.00021138	0.733633	0.000173554	0.000142044	0.000210012	0.740649	2880.95	2380.82	1429.97	983.083	2441.81	1678.7
Han_Australian	2692.31	0.000106635	0.753259	0.000128316	0.000110878	0.000155407	0.781593	0.000126015	0.000110299	0.000153519	0.789162	3967.77	3256.93	1950.3	1194.29	3419.38	2093.89
Han_Australian	3488.53	9.65789e-05	0.797206	7.51922e-05	6.93268e-05	9.16579e-05	0.831007	7.34057e-05	6.83035e-05	8.98208e-05	0.836917	6811.46	5566.64	3603.97	1933.02	6477.08	3474.04
Han_Australian	4504.01	2.71799e-05	0.810992	4.37443e-05	3.9146e-05	4.9523e-05	0.839436	4.21749e-05	3.86351e-05	4.8285e-05	0.854194	11855.4	10355.2	5901.9	3659.44	10688.3	6627.22
Han_Australian	5799.12	5.19196e-05	0.840782	2.71537e-05	2.41579e-05	2.80962e-05	0.874496	2.61658e-05	2.37309e-05	2.74166e-05	0.885772	19108.9	18237.2	9209.06	7155.53	16951.9	13171.8
Han_Australian	7450.87	0.000137933	0.910955	1.95219e-05	1.81204e-05	1.89285e-05	0.942536	1.90482e-05	1.74645e-05	1.88241e-05	0.922284	26249.1	26561.8	12568.8	13844.5	24018.3	26456.2
Han_Australian	9557.44	7.40877e-05	0.940198	1.67468e-05	1.59454e-05	1.64499e-05	0.960659	1.64315e-05	1.5501e-05	1.60124e-05	0.955556	30429.4	31225.7	14880.7	16603.2	28871.4	32213.4
Han_Australian	12244.2	6.30052e-05	0.961168	1.70593e-05	1.64909e-05	1.69352e-05	0.97021	1.6769e-05	1.61316e-05	1.61847e-05	0.979048	29816.9	30893.4	14753.4	16251.6	28933.9	31872.2
Han_Australian	15670.7	6.2221e-05	0.977457	1.97496e-05	1.92512e-05	1.97367e-05	0.975084	1.94035e-05	1.89747e-05	1.84738e-05	1.0019	25768.5	27065.3	12688.2	13860.5	25090.4	27408.6
Han_Australian	20040.9	4.77649e-05	0.986763	2.42615e-05	2.37191e-05	2.43585e-05	0.975692	2.343e-05	2.3289e-05	2.2748e-05	1.00866	21340.2	21979.9	10140.9	10563.6	20147.6	20987.3
Han_Australian	25614.4	3.33109e-05	0.991757	2.92238e-05	2.85319e-05	2.94091e-05	0.973238	2.7609e-05	2.76795e-05	2.70726e-05	1.01239	18110	18468.8	7879.84	7871.37	15694.7	15677.9
Han_Australian	32722.7	3.4092e-05	0.995557	3.41998e-05	3.32157e-05	3.4486e-05	0.967177	3.10875e-05	3.09607e-05	3.07803e-05	1.00087	16083.6	16244.2	6347.17	6099.31	12666.2	12171.5
Han_Australian	41788.5	3.22199e-05	0.997891	3.92351e-05	3.7629e-05	3.97068e-05	0.953335	3.26783e-05	3.21675e-05	3.2522e-05	0.986729	15300.7	15374.2	5552.41	4926.75	11093.1	9843.1
Han_Australian	53350.8	4.64984e-05	0.999465	4.86287e-05	4.51064e-05	4.97029e-05	0.917435	3.22812e-05	3.16233e-05	3.24208e-05	0.977504	15488.9	15422.2	6032.05	6193.99	12060.9	12384.7
Han_Australian	68097	3.7013e-05	0.999867	9.89828e-05	7.75742e-05	0.000107173	0.752577	2.9527e-05	2.95729e-05	3.00177e-05	0.9933	16933.7	16656.8	6909.96	7001.6	13819	14002.3
Han_Australian	86904	1.84255e-05	0.999945	-5.38265e-05	-7.91938e-05	-4.94411e-05	1.53376	2.41618e-05	2.41555e-05	2.43807e-05	0.995231	20693.8	20508	9194.02	9161.83	18387.5	18323.2
Han_Australian	110890	1.58733e-05	0.999979	-9.38868e-06	-1.09147e-05	-9.03874e-06	1.18461	1.79471e-05	1.67605e-05	1.69359e-05	0.960955	27859.6	29523.1	21542.7	21471.1	43085	42941.8
Han_Australian	141481	1.49915e-06	0.999981	-3.39351e-06	-3.80702e-06	-3.29443e-06	1.13847	1.37818e-05	1.24883e-05	1.69359e-05	0.834118	36279.8	30937	29958.2	30190.7	59915.9	60380.8
Han_Australian	180495	1.49915e-06	0.999984	-1.91763e-06	-2.12108e-06	-1.86802e-06	1.12059	1.35437e-05	1.24883e-05	1.69359e-05	0.928182	36917.5	37410.1	29958.2	30190.7	59916	60380.9
Han_Australian	230254	1.11316e-07	0.999984	-8.17532e-07	-8.95987e-07	-7.98179e-07	1.10909	1.38945e-05	1.66674e-05	1.69359e-05	1.44525	35985.5	54522	23284.8	23450.4	46569.3	46900.4
Han_Australian	293714	1.11316e-07	0.999985	-2.49426e-07	-2.72075e-07	-2.43806e-07	1.10323	1.38945e-05	1.66674e-05	1.69359e-05	1.44525	35985.5	54522	23284.8	23450.4	46569.3	46900.4
Han_Australian	374650	1.11316e-07	0.999988	-9.83412e-08	-1.07078e-07	-9.61683e-08	1.10101	1.38945e-05	1.66674e-05	1.69359e-05	1.44525	35985.5	54522	23284.8	23450.4	46569.3	46900.5
Han_Dai	0	5.84267e-23	0	1.33618e-07	0	1.89978e-07	0	8.20857e-08	1.20975e-07	3.41941e-07	0.570603	6.09119e+06	1.46224e+06	3.74201e+06	2.63188e+06	3.74201e+06	2.63188e+06
Han_Dai	48.4287	5.84267e-23	0	1.33618e-07	9.15621e-28	1.89978e-07	5.65904e-21	8.20857e-08	1.20975e-07	3.41941e-07	0.570603	6.09119e+06	1.46224e+06	3.74201e+06	2.63188e+06	3.74201e+06	2.63188e+06
Han_Dai	110.194	0.000257956	0.0398252	1.35882e-07	5.268e-09	1.94873e-07	0.0318544	8.20857e-08	3.55408e-08	3.41941e-07	0.167634	6.09119e+06	1.46224e+06	3.56646e+06	2.48637e+06	3.70849e+06	2.58539e+06
Han_Dai	188.966	5.05902e-05	0.0495361	5.39695e-07	1.96968e-07	9.35405e-06	0.0398166	4.60365e-07	2.00716e-07	9.44116e-06	0.0405425	1.08609e+06	52959.6	896757	51348.2	941179	53891.8
Han_Dai	289.432	0.000813821	0.228451	1.10599e-06	2.426e-06	2.30627e-05	0.200756	1.02778e-06	2.47001e-06	2.309e-05	0.204829	486484	21654.4	474361	17834.3	582730	21908.6
Han_Dai	417.562	0.00169293	0.55632	1.16691e-05	1.0505e-05	2.56191e-05	0.563447	1.14161e-05	1.06097e-05	2.57584e-05	0.570807	43797.7	19411.2	31303.8	11755.1	48718.8	18294.7
Han_Dai	580.976	0.00305714	0.875936	3.00783e-05	3.28962e-05	4.0799e-05	0.928257	3.02442e-05	3.29436e-05	4.08586e-05	0.926649	16532.1	12237.3	12269.8	5148.3	23017.3	9657.89
Han_Dai	789.39	0.00482757	0.99047	7.69558e-05	7.66353e-05	7.63298e-05	0.999903	7.42782e-05	7.96754e-05	7.59481e-05	1.06074	6731.45	6583.44	2958.08	3494.29	5887.96	6955.29
Han_Dai	1055.19	0.000400944	0.992738	0.000138046	0.000136445	0.000134737	1.00039	0.000135088	0.000144333	0.000130682	1.08615	3701.29	3826.09	1288.57	2507.79	2567.78	4997.38
Han_Dai	1394.2	0.00193386	0.998636	0.000185521	0.00018533	0.000184665	1.00128	0.000185251	0.000191285	0.000179222	1.04965	2699.05	2789.83	969.528	1723.1	1937.73	3443.86
Han_Dai	1826.55	0.00213455	0.99987	0.000185169	0.000185443	0.000185177	1.00146	0.000184823	0.00018574	0.000182939	1.01011	2705.29	2733.16	1054.85	1528.76	2109.57	3057.33
Han_Dai	2377.96	1.88443e-22	0.99987	0.00014763	0.000147884	0.00014766	1.00162	0.000145891	0.000144161	0.000148756	0.978533	3427.21	3361.2	1235.35	1707.45	2470.55	3414.67
Han_Dai	3081.22	1.88443e-22	0.99987	9.8642e-05	9.88306e-05	9.8662e-05	1.00181	9.87725e-05	9.4733e-05	9.75558e-05	0.965047	5062.14	5125.27	1656.87	2499.42	3313.52	4998.51
Han_Dai	3978.13	1.00081e-05	0.999873	5.86178e-05	5.8742e-05	5.86333e-05	1.00199	5.79409e-05	5.49854e-05	5.9287e-05	0.938093	8629.48	8433.54	2637.92	4132.04	5275.5	8263.55
Han_Dai	5122.03	8.56341e-05	0.999901	3.39654e-05	3.40478e-05	3.39855e-05	1.00213	3.36892e-05	3.1694e-05	3.39992e-05	0.936466	14841.5	14706.2	5502.79	7125	11005	14249.3
Han_Dai	6580.93	0.000163121	0.999946	2.27571e-05	2.28171e-05	2.27751e-05	1.00224	2.29231e-05	2.11441e-05	2.23757e-05	0.933541	21812.1	22345.7	10829.5	10977	21658.4	21953.4
Han_Dai	8441.6	0.00026071	0.999984	1.79899e-05	1.80392e-05	1.80043e-05	1.00234	1.76055e-05	1.70996e-05	1.77718e-05	0.9667	28400.2	28134.4	15761.2	14604.8	31522.1	29209.3
Han_Dai	10814.6	0.000119427	0.999992	1.68293e-05	1.68774e-05	1.68432e-05	1.00245	1.60694e-05	1.63498e-05	1.66009e-05	1.00089	31115	30118.8	16724.1	15880	33448.1	31759.8
Han_Dai	13841	0.000111151	0.999997	1.85943e-05	1.86502e-05	1.86103e-05	1.00258	1.7898e-05	1.80315e-05	1.80394e-05	1.0035	27936.1	27717.1	14928.7	14473.3	29857.4	28946.5
Han_Dai	17701	4.78875e-05	0.999998	2.23318e-05	2.24042e-05	2.23525e-05	1.00278	2.1478e-05	2.15412e-05	2.136e-05	1.00571	23279.6	23408.3	11603.7	11805.1	23207.4	23610.2
Han_Dai	22623.7	3.06163e-05	0.999999	2.70781e-05	2.71768e-05	2.71063e-05	1.00312	2.57211e-05	2.57675e-05	2.56389e-05	1.00341	19439.3	19501.6	8617	9153.86	17234	18307.7
Han_Dai	28902.1	3.19571e-05	0.999999	3.19575e-05	3.20979e-05	3.19976e-05	1.00376	2.94529e-05	2.94978e-05	2.97517e-05	0.996468	16976.3	16805.7	6801.22	7009.28	13602.4	14018.6
Han_Dai	36909.4	3.44758e-05	1	3.68565e-05	3.70745e-05	3.69187e-05	1.00507	3.19295e-05	3.18244e-05	3.27017e-05	0.984799	15659.5	15289.7	5945.8	5630.99	11891.6	11262
Han_Dai	47121.7	3.14593e-05	1	4.33327e-05	4.37452e-05	4.34502e-05	1.00815	3.27785e-05	3.22624e-05	3.3112e-05	0.979273	15253.9	15100.3	5055.52	5202.39	10111	10404.8
Han_Dai	60146.2	5.61114e-05	1	6.21528e-05	6.3528e-05	6.2541e-05	1.01894	3.15657e-05	3.08715e-05	3.14272e-05	0.980157	15840	15909.8	7330.11	6922.18	14660.2	13844.4
Han_Dai	76757.2	2.85385e-05	1	-0.000982511	-0.000589148	-0.000824613	0.652028	2.70531e-05	2.69567e-05	2.7021e-05	0.99703	18482.2	18504.1	8772.82	8836.22	17545.6	17672.4
Han_Dai	97942.4	1.9119e-05	1	-1.93347e-05	-1.87605e-05	-1.91665e-05	0.974542	2.0734e-05	2.02657e-05	2.02909e-05	0.987974	24115	24641.6	16457.7	16532.1	32915.5	33064.1
Han_Dai	124962	2.58016e-06	1	-5.8596e-06	-5.74412e-06	-5.82601e-06	0.98311	2.0734e-05	1.3526e-05	2.02909e-05	0.90676	32966.5	34090.6	21686.4	21782.4	43372.8	43564.8
Han_Dai	159422	2.58016e-06	1	-3.04401e-06	-2.99393e-06	-3.02948e-06	0.985902	2.0734e-05	1.3526e-05	2.02909e-05	1.05091	37024	40860.9	21686.4	21782.4	43372.8	43564.8
Han_Dai	203370	1.20726e-07	1	-1.02351e-06	-1.00863e-06	-1.0192e-06	0.987542	2.0734e-05	1.43874e-05	2.02909e-05	0.981797	36393.8	32113.8	19988.9	20108.1	39977.8	40216.2
Han_Dai	259421	1.20726e-07	1	-3.0052e-07	-2.96385e-07	-2.99323e-07	0.988208	2.0734e-05	1.43874e-05	2.02909e-05	0.908118	35985.5	28103.1	19988.9	20108.1	39977.8	40216.2
Han_Dai	330907	1.20726e-07	1	-1.17262e-07	-1.15682e-07	-1.16805e-07	0.988453	2.0734e-05	1.43874e-05	2.02909e-05	0.908118	35985.5	28103.1	19988.9	20108.1	39977.8	40216.2
Han_Karitiana	0	1.32878e-06	0.000135276	8.26695e-08	0	0.000261339	0	8.20857e-08	5.08002e-08	0.00026118	0.000388883	6.09119e+06	1914.39	6.04818e+06	1913.23	6.049e+06	1913.48
Han_Karitiana	50.9057	1.32878e-06	0.000307777	8.26595e-08	1.75638e-08	0.000261327	0.000134377	8.20857e-08	5.08002e-08	0.00026118	0.000388883	6.09119e+06	1914.39	6.04818e+06	1913.23	6.05004e+06	1913.81
Han_Karitiana	115.83	1.70573e-21	0.000307777	8.24414e-08	2.22368e-08	0.000336589	0.000132098	8.20857e-08	3.38119e-08	0.000336054	0.00020118	6.09119e+06	1487.86	6.06421e+06	1478.24	6.06607e+06	1478.69
Han_Karitiana	198.631	1.30454e-20	0.000307777	5.55466e-07	4.09414e-08	0.000637053	0.000128422	5.54935e-07	3.38105e-08	0.00063555	0.000106305	901007	786.72	899993	760.877	900270	761.111
Han_Karitiana	304.235	5.78102e-07	0.000463439	2.18986e-06	3.78148e-08	0.000313827	0.000239321	2.18204e-06	3.38102e-08	0.000312189	0.000215098	229143	1601.6	228219	1602.06	228325	1602.8
Han_Karitiana	438.919	2.28156e-05	0.00826735	1.26014e-05	8.98359e-07	0.000277165	0.00620059	1.25704e-05	8.84275e-07	0.000275347	0.00614256	39776.1	1815.89	39369.7	1813.84	39695.2	1828.84
Han_Karitiana	610.691	0.000202313	0.092395	3.52964e-05	1.02935e-05	0.0002464	0.0730822	3.52938e-05	1.02632e-05	0.000244319	0.07341	14166.8	2046.51	13199.2	1913.96	14418.8	2090.8
Han_Karitiana	829.768	0.000617605	0.357291	8.00174e-05	4.82569e-05	0.000219739	0.321975	8.03547e-05	4.80919e-05	0.000217216	0.32323	6222.41	2301.86	4832.34	1688.25	6558.89	2291.45
Han_Karitiana	1109.17	0.000883913	0.657678	0.000148319	0.000120424	0.000211689	0.669008	0.000149689	0.000119923	0.000208052	0.670445	3340.25	2403.25	2020.62	1309.69	3349.54	2171.04
Han_Karitiana	1465.5	0.0178583	1	0.000183842	0.000186001	0.000199911	0.969379	0.000187983	0.000178289	0.000201571	0.91535	2659.82	2480.52	1078.28	1572.59	2156.57	3145.18
Han_Karitiana	1919.97	0.000967589	1	0.000173342	0.000175567	0.000190009	0.966374	0.000182006	0.00017292	0.0001769	0.963596	2747.17	2826.46	1070.23	1658.91	2140.46	3317.83
Han_Karitiana	2499.58	6.3938e-20	1	0.000129575	0.000131426	0.000143575	0.962298	0.000135953	0.000129353	0.000130664	0.970322	3677.73	3826.6	1327.99	2029.82	2655.98	4059.64
Han_Karitiana	3238.81	1.43651e-06	1	8.4603e-05	8.59416e-05	9.48294e-05	0.957927	8.98629e-05	8.17956e-05	8.67219e-05	0.926417	5564.03	5765.55	1911.25	2917.1	3822.51	5834.19
Han_Karitiana	4181.6	2.6041e-05	1	4.87676e-05	4.96073e-05	5.52412e-05	0.953904	5.1755e-05	4.62625e-05	5.08773e-05	0.901519	9660.9	9827.56	3460.66	4742.51	6921.33	9485.02
Han_Karitiana	5384	0.000128599	1	2.88899e-05	2.94188e-05	3.29977e-05	0.950718	3.0295e-05	2.76617e-05	3.00948e-05	0.916106	16504.4	16614.2	7633.11	8035.97	15266.2	16071.9
Han_Karitiana	6917.52	0.000267865	1	2.03223e-05	2.07119e-05	2.33658e-05	0.948172	2.13017e-05	1.98037e-05	2.07692e-05	0.941446	23472.3	24074.1	13001.5	12715.6	26003	25431.2
Han_Karitiana	8873.36	7.65089e-05	1	1.66147e-05	1.69467e-05	1.92222e-05	0.945769	1.67936e-05	1.6888e-05	1.6817e-05	1.00492	29773.2	29731.7	15465.7	16233.5	30931.4	32467
Han_Karitiana	11367.7	6.05597e-05	1	1.61368e-05	1.64735e-05	1.87968e-05	0.943131	1.63739e-05	1.66255e-05	1.59546e-05	1.02853	30536.3	31338.9	15623.7	17002.9	31247.4	34005.8
Han_Karitiana	14549	0.00010693	1	1.80776e-05	1.84757e-05	2.12471e-05	0.939647	1.85002e-05	1.85967e-05	1.76888e-05	1.02776	27026.7	28266.4	14323.9	15170.9	28647.7	30341.8
Han_Karitiana	18606.2	7.29352e-05	1	2.19238e-05	2.24457e-05	2.61302e-05	0.934184	2.22588e-05	2.22467e-05	2.17303e-05	1.01147	22463	23009.3	11802.5	11887.6	23604.9	23775.3
Han_Karitiana	23780.8	2.79788e-05	1	2.64329e-05	2.71448e-05	3.22974e-05	0.924387	2.64763e-05	2.64785e-05	2.63572e-05	1.00234	18884.8	18970.1	9101.39	8685.19	18202.8	17370.4
Han_Karitiana	30380.3	5.04167e-05	1	3.04975e-05	3.14981e-05	3.90968e-05	0.905193	3.00394e-05	2.99834e-05	2.98392e-05	1.00147	16644.8	16756.5	8535.14	6953.42	17070.3	13906.8
Han_Karitiana	38797.2	3.67562e-05	1	3.42047e-05	3.57317e-05	4.85796e-05	0.86325	3.22663e-05	3.1925e-05	3.22027e-05	0.990397	15496	15526.6	5665.26	7591.7	11330.5	15183.4
Han_Karitiana	49531.8	3.86123e-05	1	3.87967e-05	4.16065e-05	7.28697e-05	0.745193	3.26855e-05	3.22022e-05	3.27348e-05	0.984473	15297.3	15274.3	7110.08	6053.94	14220.2	12107.9
Han_Karitiana	63222.4	3.62433e-05	1	5.01827e-05	5.86275e-05	0.0187035	0.00625237	3.06644e-05	3.06474e-05	3.12462e-05	0.990053	16305.6	16002	7923.45	7905.07	15846.9	15810.1
Han_Karitiana	80683.2	1.44296e-05	1	0.000200447	-0.00122381	-2.84008e-05	-14.2265	2.58966e-05	2.61506e-05	2.67424e-05	0.993584	19307.6	18696.9	9801.32	9998.16	19602.6	19996.3
Han_Karitiana	102952	5.81858e-06	1	-2.32506e-05	-1.74032e-05	-6.98984e-06	1.15099	1.96193e-05	1.89348e-05	1.81116e-05	1.00368	25485.2	27606.7	17973.7	18262.9	35947.3	36525.8
Han_Karitiana	131353	6.94064e-07	1	-5.92781e-06	-4.93012e-06	-2.46874e-06	1.17432	1.46129e-05	1.29597e-05	1.65666e-05	0.831299	34216.5	30181.1	27478.5	27726.9	54957.1	55453.7
Han_Karitiana	167575	6.94064e-07	1	-3.01972e-06	-2.58849e-06	-1.40226e-06	1.17074	1.35047e-05	1.29597e-05	1.37908e-05	0.949589	37024	36256.2	27478.5	27726.9	54957.1	55453.7
Han_Karitiana	213771	1.61743e-07	1	-1.3051e-06	-1.13863e-06	-6.48576e-07	1.16563	1.38165e-05	1.48635e-05	1.37908e-05	1.07678	36188.5	36256.2	18820.7	18980.1	37641.3	37960.3
Han_Karitiana	272690	1.61743e-07	1	-4.35782e-07	-3.83692e-07	-2.24632e-07	1.16197	1.38945e-05	1.48635e-05	1.37908e-05	1.07375	35985.5	36256.2	18820.7	18980.1	37641.3	37960.3
Han_Karitiana	347832	1.61743e-07	1	-2.48198e-07	-2.19362e-07	-1.29935e-07	1.16024	1.38945e-05	1.48635e-05	1.37908e-05	1.07375	35985.5	36256.2	18820.7	18980.1	37641.3	37960.3
Han_Mandenka	0	1.93112e-22	0	1.73227e-07	0	6.69862e-07	0	8.20857e-08	3.81107e-08	9.39737e-07	0.0745936	6.09119e+06	532063	2.88639e+06	746422	2.88639e+06	746422
Han_Mandenka	69.485	1.93112e-22	0	1.73227e-07	1.13127e-26	6.69862e-07	2.68362e-20	8.20857e-08	3.81107e-08	9.39737e-07	0.0745936	6.09119e+06	532063	2.88639e+06	746422	2.88639e+06	746422
Han_Mandenka	158.104	1.93112e-22	0	3.77592e-07	3.45859e-26	7.55234e-07	6.10613e-20	2.71225e-07	2.477e-08	9.39737e-07	0.0409096	1.84349e+06	532063	1.32416e+06	662041	1.32416e+06	662041
Han_Mandenka	271.127	1.93112e-22	0	1.16845e-06	4.87896e-25	8.63636e-06	9.95218e-20	1.02778e-06	2.477e-08	8.80089e-06	0.00504035	486484	56812.4	427872	57842.7	427872	57842.7
Han_Mandenka	415.273	1.93112e-22	0	1.15437e-05	1.99243e-24	2.04585e-05	1.24519e-19	1.14161e-05	2.47715e-08	2.05926e-05	0.0015478	43797.7	24280.5	43244.3	24376	43244.3	24376
Han_Mandenka	599.113	1.93112e-22	0	3.27456e-05	4.43445e-24	2.97778e-05	1.41849e-19	3.2769e-05	6.56603e-08	2.9761e-05	0.00210012	15258.3	16800.5	15184.9	16718.3	15184.9	16718.3
Han_Mandenka	833.576	8.48701e-24	0	8.62441e-05	6.01617e-24	2.92375e-05	1.04193e-19	8.64313e-05	8.12822e-07	2.90571e-05	0.0140763	5784.94	17207.5	5691.66	17029.3	5691.66	17029.3
Han_Mandenka	1132.61	8.1665e-05	0.0603898	0.000156962	4.65326e-06	3.08589e-05	0.04955	0.00015699	4.79907e-06	3.06603e-05	0.0511491	3184.92	16307.7	2905.89	15408.5	3081.37	16339.1
Han_Mandenka	1513.98	0.00014165	0.181339	0.000193826	1.80895e-05	3.71493e-05	0.156636	0.000193446	1.80037e-05	3.69821e-05	0.156263	2584.7	13520	2062.44	11861.3	2436.44	14012.2
Han_Mandenka	2000.38	0.000236887	0.389809	0.00017743	4.04787e-05	4.24651e-05	0.368164	0.000176371	4.05298e-05	4.22539e-05	0.37077	2834.93	11833.2	1797.92	9708.62	2498.77	13493.1
Han_Mandenka	2620.71	0.00021729	0.567342	0.0001327	4.95527e-05	4.19283e-05	0.567521	0.000130984	4.99796e-05	4.14806e-05	0.579592	3817.25	12053.8	1937.41	9988.85	3036.58	15655.9
Han_Mandenka	3411.87	0.000121814	0.661636	8.26471e-05	3.90572e-05	3.38249e-05	0.670672	8.09534e-05	3.94497e-05	3.33583e-05	0.690214	6176.39	14988.8	2781.47	12048.9	4621.79	20020.9
Han_Mandenka	4420.9	8.4511e-05	0.72778	4.47959e-05	2.62161e-05	2.54935e-05	0.745948	4.3872e-05	2.64762e-05	2.50687e-05	0.768088	11396.8	19945.2	4972.27	13955.7	8590.99	24112.3
Han_Mandenka	5707.78	6.77928e-05	0.78209	2.72689e-05	1.88462e-05	1.93079e-05	0.809253	2.69765e-05	1.90519e-05	1.88582e-05	0.83133	18534.7	26513.6	8151.41	16693.8	14526.6	29749.8
Han_Mandenka	7349.02	7.4221e-05	0.84029	1.98506e-05	1.58717e-05	1.64943e-05	0.873394	1.94089e-05	1.60217e-05	1.61231e-05	0.90182	25761.3	31011.4	11474.2	17850.7	21115.8	32850.4
Han_Mandenka	9442.24	0.000144937	0.926336	1.65737e-05	1.51038e-05	1.52887e-05	0.948063	1.6522e-05	1.51351e-05	1.51079e-05	0.957012	30262.6	33095.2	14837.2	17635.5	28581.4	33971.8
Han_Mandenka	12111.8	5.65429e-05	0.949877	1.70461e-05	1.58509e-05	1.59359e-05	0.961183	1.66373e-05	1.60098e-05	1.58124e-05	0.986743	30052.9	31620.8	14573.4	16031.5	28416.4	31259.5
Han_Mandenka	15516.6	1.58459e-05	0.956321	2.01011e-05	1.86724e-05	1.8689e-05	0.962739	1.91024e-05	1.88009e-05	1.8908e-05	0.989247	26174.7	26443.8	11453.4	12958	22406.6	25350
Han_Mandenka	19859	2.3717e-05	0.966412	2.49165e-05	2.31111e-05	2.2966e-05	0.965323	2.30396e-05	2.3238e-05	2.34866e-05	0.998921	21701.8	21288.7	8183.06	9971.15	16091.3	19607.4
Han_Mandenka	25397	3.27434e-05	0.97885	3.03746e-05	2.81472e-05	2.78631e-05	0.966631	2.72314e-05	2.7993e-05	2.86262e-05	1.0023	18361.1	17466.5	6083.94	7539.14	12039.2	14918.8
Han_Mandenka	32460.2	4.12125e-05	0.989934	3.54768e-05	3.24816e-05	3.20492e-05	0.962049	3.10875e-05	3.15809e-05	3.19911e-05	1.00132	16083.6	15629.3	5566.51	5609.37	11077	11162.3
Han_Mandenka	41468.4	6.82459e-05	0.997902	4.06785e-05	3.58439e-05	3.50877e-05	0.946171	3.26532e-05	3.29762e-05	3.32438e-05	1.00084	15312.4	15040.4	6119.7	5512.65	12226.6	11013.7
Han_Mandenka	52957.1	6.4143e-05	0.99968	5.13746e-05	4.09893e-05	3.95272e-05	0.901836	3.24243e-05	3.24552e-05	3.24764e-05	1.00015	15420.5	15395.8	5890.43	5220.91	11779	10440.2
Han_Mandenka	67609.6	6.98859e-05	0.999976	0.000117986	5.82684e-05	5.33284e-05	0.680251	2.9527e-05	3.00886e-05	2.99678e-05	1.01147	16933.7	16684.6	5889.71	6035.52	11779.3	12070.9
Han_Mandenka	86296.8	4.95698e-05	0.999998	-4.58339e-05	-0.000306859	0.00725382	-0.0851441	2.41618e-05	2.42304e-05	2.49796e-05	0.986149	20693.8	20016.3	7218.66	7246.26	14437.3	14492.5
Han_Mandenka	110130	2.34568e-05	0.999999	-8.69598e-06	-1.4653e-05	-1.67534e-05	1.15154	1.79471e-05	1.70285e-05	1.73063e-05	0.966062	27859.6	28891.2	11163.2	11165.3	22326.4	22330.5
Han_Mandenka	140526	1.37475e-05	1	-3.15189e-06	-4.64569e-06	-5.08693e-06	1.12776	1.40588e-05	1.29787e-05	1.35725e-05	0.939425	35564.9	36839.3	16507.5	16522.4	33015	33044.7
Han_Mandenka	179294	1.2464e-05	1	-1.55604e-06	-2.18096e-06	-2.35399e-06	1.11557	1.35437e-05	1.37641e-05	1.35725e-05	0.979599	36917.5	34345.8	22165.7	22298.9	44331.4	44597.9
Han_Mandenka	228735	1.2464e-05	1	-9.39605e-07	-1.28023e-06	-1.37121e-06	1.10803	1.38945e-05	1.37641e-05	1.35725e-05	0.892499	35985.5	29499.4	22165.7	22298.9	44331.4	44597.9
Han_Mandenka	291793	3.06946e-07	1	-2.3368e-07	-3.12066e-07	-3.32477e-07	1.1024	1.38945e-05	1.50061e-05	1.35725e-05	1.30211	35985.5	54617.9	21927.7	22193.1	43855.5	44386.2
Han_Mandenka	372214	3.06946e-07	1	-6.40308e-08	-8.49836e-08	-9.03975e-08	1.10062	1.38945e-05	1.50061e-05	1.35725e-05	1.52282	35985.5	86002.3	21927.7	22193.1	43855.5	44386.2
Han_Mandenka	474782	3.06946e-07	1	-3.47878e-08	-4.60729e-08	-4.8981e-08	1.1	1.38945e-05	1.50061e-05	1.35725e-05	1.52282	35985.5	86002.3	21927.7	22193.1	43855.5	44386.2
Han_Mbuti	0	1.73223e-19	0	8.98824e-08	0	2.07097e-05	0	8.20857e-08	3.19475e-08	2.072e-05	0.00307157	6.09119e+06	24131.3	5.56282e+06	24143.2	5.56282e+06	24143.2
Han_Mbuti	74.4202	1.73223e-19	1.11022e-16	8.98824e-08	2.67928e-22	2.07097e-05	2.57628e-17	8.20857e-08	3.19475e-08	2.072e-05	0.00307157	6.09119e+06	24131.3	5.56282e+06	24143.2	5.56282e+06	24143.2
Han_Mbuti	169.334	2.26448e-20	1.11022e-16	3.98625e-07	3.16258e-22	2.06797e-05	3.00078e-17	3.65795e-07	2.31429e-08	2.072e-05	0.00219512	1.36689e+06	24131.3	1.25428e+06	24178.4	1.25428e+06	24178.4
Han_Mbuti	290.384	3.80611e-06	0.00117451	2.29648e-06	1.39171e-08	2.79326e-05	0.000920774	2.18204e-06	2.31278e-08	2.80499e-05	0.00153002	229143	17825.4	217468	17868.1	217724	17889.1
Han_Mbuti	444.768	7.03267e-20	0.00117451	1.27567e-05	2.23192e-08	3.58731e-05	0.000917922	1.25704e-05	2.31279e-08	3.60679e-05	0.000951014	39776.1	13862.7	39085.3	13895.8	39131.2	13912.2
Han_Mbuti	641.666	7.03267e-20	0.00117451	3.78762e-05	3.94737e-08	4.84928e-05	0.00091407	3.78186e-05	2.31286e-08	4.85937e-05	0.000535308	13221	10289.4	13098.3	10253.8	13113.7	10265.9
Han_Mbuti	892.784	5.38837e-06	0.00461592	9.84609e-05	2.73006e-07	5.19732e-05	0.00362958	9.85845e-05	2.95576e-07	5.18643e-05	0.00392926	5071.79	9640.55	4946.19	9532.63	4969.02	9576.63
Han_Mbuti	1213.05	2.73572e-05	0.0266149	0.000171588	2.29099e-06	4.32656e-05	0.021326	0.000171591	2.29788e-06	4.30846e-05	0.0214079	2913.9	11605.1	2715.18	11287.9	2787.44	11588.3
Han_Mbuti	1621.51	6.18399e-05	0.0873526	0.000199515	8.4801e-06	3.77659e-05	0.0714773	0.00019891	8.51121e-06	3.75907e-05	0.0719762	2513.7	13301.2	2176.79	12408.3	2366.93	13492.2
Han_Mbuti	2142.46	0.000104149	0.205305	0.000167318	1.74466e-05	3.33178e-05	0.173913	0.000165767	1.75211e-05	3.31248e-05	0.176187	3016.28	15094.4	2346.54	13168.5	2828.3	15872.1
Han_Mbuti	2806.85	0.000124934	0.356944	0.000114022	2.25979e-05	2.84455e-05	0.317236	0.000112137	2.27187e-05	2.82128e-05	0.323745	4458.84	17722.4	3031.05	14515.6	4112.97	19696.9
Han_Mbuti	3654.2	0.000101576	0.4837	6.86988e-05	2.06604e-05	2.3818e-05	0.44663	6.72198e-05	2.08085e-05	2.35422e-05	0.458529	7438.29	21238.5	4520.22	16279.2	6706.64	24153.4
Han_Mbuti	4734.89	9.32254e-05	0.600703	3.97027e-05	1.72979e-05	2.00679e-05	0.57881	3.87806e-05	1.74582e-05	1.97792e-05	0.596254	12893	25279.1	7137.37	17606	11424.8	28182
Han_Mbuti	6113.18	9.92468e-05	0.718315	2.5147e-05	1.53378e-05	1.75578e-05	0.718316	2.45444e-05	1.54831e-05	1.7324e-05	0.739609	20371.2	28861.7	10518.6	17982.2	18074.2	30899
Han_Mbuti	7871	0.000112152	0.829638	1.87916e-05	1.4536e-05	1.58236e-05	0.839864	1.83269e-05	1.46324e-05	1.56924e-05	0.860241	27282.3	31862.6	13680.7	18014.2	25030.7	32959.5
Han_Mbuti	10112.9	7.61278e-05	0.889767	1.70195e-05	1.46084e-05	1.56938e-05	0.893118	1.62504e-05	1.47369e-05	1.57483e-05	0.921091	30768.4	31749.5	15652.3	16354.1	29579.2	30905.4
Han_Mbuti	12972.1	3.15406e-05	0.912419	1.82944e-05	1.60735e-05	1.71236e-05	0.907646	1.70324e-05	1.63719e-05	1.73845e-05	0.951386	29355.9	28761.2	14479.8	13946.8	27691.5	26672
Han_Mbuti	16618.7	3.68606e-05	0.93784	2.19585e-05	1.93962e-05	2.01589e-05	0.921051	2.00058e-05	1.98111e-05	2.07002e-05	0.973378	24992.8	24154.4	11284.7	11433.3	21867.9	22156
Han_Mbuti	21269.4	2.7308e-05	0.955041	2.7347e-05	2.40298e-05	2.46206e-05	0.924799	2.45883e-05	2.45605e-05	2.51364e-05	0.987858	20334.8	19891.4	7897.31	8817.34	15439.6	17238.3
Han_Mbuti	27201	4.1847e-05	0.97613	3.30189e-05	2.87922e-05	2.93094e-05	0.92389	2.88664e-05	2.92691e-05	2.98818e-05	0.996427	17321.2	16732.6	5988.8	7150.95	11834.7	14131.2
Han_Mbuti	34765.8	4.58169e-05	0.990139	3.83749e-05	3.2397e-05	3.30905e-05	0.906648	3.15927e-05	3.24954e-05	3.26285e-05	1.01198	15826.4	15324	5633.11	5409.58	11210.7	10765.8
Han_Mbuti	44413.8	5.60634e-05	0.997519	4.56356e-05	3.53139e-05	3.63411e-05	0.86156	3.27284e-05	3.34285e-05	3.33231e-05	1.0122	15277.3	15004.6	5783.96	4843.8	11553.6	9675.58
Han_Mbuti	56718.5	7.64233e-05	0.999775	6.61898e-05	3.97112e-05	4.17847e-05	0.735567	3.1995e-05	3.22496e-05	3.22098e-05	1.00459	15627.4	15523.2	5631.01	5741.29	11260.8	11481.3
Han_Mbuti	72411.7	7.23343e-05	0.999988	-0.000922245	5.68894e-05	6.55177e-05	-0.132806	2.87687e-05	2.88777e-05	2.91107e-05	0.997858	17380	17175.8	6033.35	6054.4	12066.6	12108.7
Han_Mbuti	92426.4	4.53402e-05	0.999999	-2.0617e-05	-0.000178514	-9.15454e-05	3.18314	2.2427e-05	2.24219e-05	2.2402e-05	1.00033	22294.5	22319.4	7896.77	7899.61	15793.5	15799.2
Han_Mbuti	117953	2.16747e-05	1	-5.42559e-06	-1.29033e-05	-1.10194e-05	1.56927	1.5998e-05	1.56939e-05	1.60646e-05	0.978952	31254	31124.3	12136.9	12133.8	24273.7	24267.6
Han_Mbuti	150508	1.39092e-05	1	-2.24628e-06	-4.42639e-06	-3.95075e-06	1.42855	1.35047e-05	1.27079e-05	1.30393e-05	0.957492	37024	38345.5	16431	16437.7	32862.1	32875.4
Han_Mbuti	192028	1.17158e-05	1	-1.1155e-06	-2.03005e-06	-1.84266e-06	1.37251	1.36606e-05	1.27079e-05	1.30393e-05	1.03133	36601.5	32572.9	21223.8	21325.1	42447.6	42650.2
Han_Mbuti	244982	1.17158e-05	1	-6.56573e-07	-1.14262e-06	-1.04652e-06	1.34182	1.38945e-05	1.27079e-05	1.30393e-05	0.983228	35985.5	30237.7	21223.8	21325.1	42447.6	42650.2
Han_Mbuti	312518	3.23556e-07	1	-1.4759e-07	-2.49021e-07	-2.2946e-07	1.32089	1.38945e-05	1.27079e-05	1.30393e-05	0.824468	35985.5	77708.5	22235.4	22471.7	44470.9	44943.5
Han_Mbuti	398651	3.23556e-07	1	-4.18897e-08	-7.00741e-08	-6.46762e-08	1.31513	1.38945e-05	1.27079e-05	1.30393e-05	0.824468	35985.5	77708.5	22235.4	22471.7	44470.9	44943.5
Han_Mbuti	508503	3.23556e-07	1	-2.50376e-08	-4.17546e-08	-3.85609e-08	1.31307	1.38945e-05	1.27079e-05	1.30393e-05	0.824468	35985.5	77708.5	22235.4	22471.7	44470.9	44943.5
Han_Papuan	0	5.06653e-24	0	8.73549e-08	0	3.0771e-05	0	8.20857e-08	4.77145e-08	3.07759e-05	0.00309252	6.09119e+06	16246.5	5.72378e+06	16249	5.72378e+06	16249
Han_Papuan	54.903	5.06653e-24	0	8.73549e-08	8.55229e-27	3.07711e-05	5.54292e-22	8.20857e-08	4.77145e-08	3.07759e-05	0.00309252	6.09119e+06	16246.5	5.72378e+06	16249	5.72378e+06	16249
Han_Papuan	124.925	1.75724e-23	0	8.73455e-08	4.63572e-26	3.07724e-05	3.00438e-21	8.20857e-08	3.13495e-08	3.07759e-05	0.00203186	6.09119e+06	16246.5	5.72439e+06	16248.4	5.72439e+06	16248.4
Han_Papuan	214.229	2.87605e-23	0	7.92992e-07	1.09738e-25	2.69842e-05	7.90133e-21	7.44074e-07	3.13539e-08	2.70345e-05	0.00225742	671976	18494.9	630484	18535.8	630484	18535.8
Han_Papuan	328.125	4.0306e-23	0	4.65722e-06	2.44267e-25	2.82827e-05	1.48311e-20	4.49056e-06	3.8307e-08	2.84562e-05	0.00232538	111345	17570.8	107306	17682.3	107306	17682.3
Han_Papuan	473.385	6.75297e-05	0.0247108	1.52829e-05	6.47194e-07	5.0716e-05	0.0196123	1.50952e-05	6.36091e-07	5.08879e-05	0.0192804	33123.1	9825.51	32027	9637.47	32818.4	9875.62
Han_Papuan	658.646	0.000230206	0.125239	3.79703e-05	7.05122e-06	9.67217e-05	0.104701	3.78186e-05	6.99871e-06	9.68948e-05	0.103905	13221	5160.24	11889.4	4608.18	13378.4	5185.3
Han_Papuan	894.92	0.000407929	0.315905	9.86364e-05	3.80852e-05	0.000163322	0.290772	9.85845e-05	3.80522e-05	0.000163367	0.290529	5071.79	3060.6	3881.96	2256.53	5108.29	2969.38
Han_Papuan	1196.26	0.00046113	0.520063	0.000164265	0.000102272	0.000225877	0.52428	0.000164291	0.000102165	0.000225511	0.524189	3043.39	2217.18	1932.79	1286.31	2937.96	1955.27
Han_Papuan	1580.58	0.000340811	0.656373	0.000196416	0.000152089	0.000244614	0.689701	0.000196178	0.000151901	0.000242989	0.691769	2548.7	2057.7	1406.22	974.709	2329.22	1614.48
Han_Papuan	2070.74	0.000212806	0.736647	0.000174391	0.000148015	0.000204332	0.781656	0.000173554	0.000147414	0.000201124	0.786882	2880.95	2486.02	1458.8	1027.66	2533.41	1784.69
Han_Papuan	2695.86	7.68029e-05	0.767002	0.000127133	0.000109371	0.000144159	0.806296	0.000126015	0.000107684	0.000140902	0.806873	3967.77	3548.56	1905.02	1356.71	3366.18	2397.31
Han_Papuan	3493.14	4.05532e-05	0.785447	7.50299e-05	6.52379e-05	8.44638e-05	0.818063	7.34057e-05	6.44009e-05	8.12708e-05	0.832717	6811.46	6152.27	3221.17	2245.16	5751.23	4008.61
Han_Papuan	4509.95	2.83682e-05	0.800666	4.32898e-05	3.67403e-05	4.51268e-05	0.831073	4.21749e-05	3.62115e-05	4.31862e-05	0.848431	11855.4	11577.8	5350.04	4397.65	9633.63	7918.69
Han_Papuan	5806.78	7.59385e-05	0.844944	2.68248e-05	2.34442e-05	2.59346e-05	0.888722	2.61658e-05	2.27162e-05	2.52042e-05	0.884416	19108.9	19837.9	8525.64	8948.36	15729.3	16509.2
Han_Papuan	7460.71	0.000369849	0.967427	1.84007e-05	1.8356e-05	1.88165e-05	0.986429	1.90482e-05	1.72286e-05	1.81459e-05	0.926415	26249.1	27554.4	15096.8	14051.8	29701.8	27645.8
Han_Papuan	9570.08	0.000134625	0.984214	1.63118e-05	1.63597e-05	1.66874e-05	0.991522	1.64315e-05	1.55415e-05	1.59383e-05	0.960245	30429.4	31370.9	17201.7	15892.9	34131.9	31534.8
Han_Papuan	12260.3	0.000127128	0.993402	1.68686e-05	1.69412e-05	1.7249e-05	0.993106	1.6769e-05	1.62684e-05	1.62724e-05	0.984728	29816.9	30727	16527.6	15522.9	32946.2	30943.4
Han_Papuan	15691.4	0.000145104	0.998147	1.96467e-05	1.97401e-05	2.01016e-05	0.993253	1.94035e-05	1.9047e-05	1.87083e-05	0.999531	25768.5	26726	14051.8	13401.8	28077.5	26778.7
Han_Papuan	20067.3	7.6166e-05	0.999208	2.40292e-05	2.41522e-05	2.4632e-05	0.992669	2.343e-05	2.31836e-05	2.26096e-05	1.00712	21340.2	22114.5	10816.8	10717.7	21625	21426.9
Han_Papuan	25648.2	4.07397e-05	0.999557	2.89265e-05	2.90975e-05	2.97665e-05	0.991515	2.7609e-05	2.74806e-05	2.68202e-05	1.00977	18110	18642.7	8106.09	8265.51	16208.6	16527.4
Han_Papuan	32765.9	3.88481e-05	0.999781	3.3781e-05	3.40343e-05	3.50279e-05	0.98924	3.10875e-05	3.07474e-05	3.03813e-05	1.00042	16083.6	16457.5	6659.71	6297.55	13318	12593.7
Han_Papuan	41843.7	3.17482e-05	0.999895	3.87141e-05	3.91334e-05	4.08077e-05	0.984218	3.26783e-05	3.20865e-05	3.22257e-05	0.988738	15300.7	15515.6	4900.9	5418.39	9801.29	10836.2
Han_Papuan	53421.3	5.01758e-05	0.999976	4.79785e-05	4.8929e-05	5.28979e-05	0.97008	3.22812e-05	3.14961e-05	3.25134e-05	0.972183	15488.9	15378.3	6113.03	5717.95	12225.9	11435.8
Han_Papuan	68187	4.45757e-05	0.999996	9.45015e-05	0.000101248	0.000138758	0.868115	2.9527e-05	2.91812e-05	3.00424e-05	0.979739	16933.7	16643.1	6724.22	6744.42	13448.4	13488.8
Han_Papuan	87018.4	2.27781e-05	0.999999	-5.61426e-05	-5.17217e-05	-3.98423e-05	1.07771	2.41618e-05	2.40166e-05	2.36205e-05	1.00525	20693.8	21168.1	8795.35	8947.24	17590.7	17894.5
Han_Papuan	111036	1.13738e-05	0.999999	-9.69989e-06	-9.35925e-06	-8.26078e-06	1.04219	1.79471e-05	1.69727e-05	1.67165e-05	0.979282	27859.6	29910.5	16064.6	16394.7	32129.3	32789.5
Han_Papuan	141667	2.69106e-06	0.999999	-3.25736e-06	-3.16845e-06	-2.87167e-06	1.03392	1.37818e-05	1.40081e-05	1.33995e-05	1.03072	36279.8	37314.8	24155.2	24359.1	48310.3	48718.2
Han_Papuan	180734	2.69106e-06	1	-1.96091e-06	-1.91328e-06	-1.75215e-06	1.03057	1.35437e-05	1.40081e-05	1.37263e-05	1.02736	36917.5	36426.4	24155.2	24359.1	48310.3	48718.2
Han_Papuan	230558	3.00749e-07	1	-7.15523e-07	-6.99658e-07	-6.45465e-07	1.02816	1.38945e-05	1.15372e-05	1.38664e-05	0.831182	35985.5	36058.5	18333	18504.8	36666	37009.6
Han_Papuan	294102	3.00749e-07	1	-2.45469e-07	-2.40258e-07	-2.22382e-07	1.02707	1.38945e-05	1.15372e-05	1.38664e-05	0.831182	35985.5	36058.5	18333	18504.8	36666	37009.6
Han_Papuan	375145	3.00749e-07	1	-1.55025e-07	-1.51796e-07	-1.40702e-07	1.0266	1.38945e-05	1.15372e-05	1.38664e-05	0.831182	35985.5	36058.5	18333	18504.8	36666	37009.6
Han_Sardinian	0	3.26569e-27	0	9.26881e-08	0	1.51097e-05	0	8.20857e-08	6.95442e-08	1.51225e-05	0.0091478	6.09119e+06	33063.3	5.39443e+06	33091.3	5.39443e+06	33091.3
Han_Sardinian	56.4064	3.26569e-27	0	9.26881e-08	2.78211e-30	1.51097e-05	3.66009e-25	8.20857e-08	6.95442e-08	1.51225e-05	0.0091478	6.09119e+06	33063.3	5.39443e+06	33091.3	5.39443e+06	33091.3
Han_Sardinian	128.346	3.27167e-27	0	9.26891e-08	6.33287e-30	1.51085e-05	8.33209e-25	8.20857e-08	3.05145e-08	1.51225e-05	0.00401385	6.09119e+06	33063.3	5.39438e+06	33094.1	5.39438e+06	33094.1
Han_Sardinian	220.095	4.31501e-27	0	8.03917e-07	1.74421e-29	2.14192e-05	1.56972e-24	7.44074e-07	3.05123e-08	2.1488e-05	0.00274489	671976	23268.8	621914	23330	621914	23330
Han_Sardinian	337.11	7.29792e-27	0	5.82826e-06	4.34933e-29	2.6108e-05	2.72375e-24	5.64482e-06	3.05154e-08	2.63056e-05	0.00191017	88576.8	19007.3	85732.9	19129.6	85732.9	19129.6
Han_Sardinian	486.347	1.07991e-26	0	1.77222e-05	9.00303e-29	2.75332e-05	3.97877e-24	1.762e-05	3.93675e-07	2.7645e-05	0.0173942	28376.8	18086.5	28144.6	18135.6	28144.6	18135.6
Han_Sardinian	676.68	0.000258797	0.11807	4.39047e-05	4.44067e-06	4.63337e-05	0.0984209	4.38952e-05	4.44558e-06	4.63649e-05	0.0985059	11390.8	10784	10285.7	9768.24	11500.1	10921.6
Han_Sardinian	919.424	0.000408709	0.315255	9.85289e-05	2.60367e-05	8.1073e-05	0.289938	9.85845e-05	2.60281e-05	8.10511e-05	0.289788	5071.79	6168.95	3810.82	4716.48	5012.2	6203.38
Han_Sardinian	1229.02	0.000443936	0.517746	0.000171578	7.6741e-05	0.000122878	0.52124	0.000171591	7.66924e-05	0.00012279	0.521041	2913.9	4071.99	1726.52	2651.47	2620.42	4024.26
Han_Sardinian	1623.86	0.000413394	0.681978	0.000199422	0.000126668	0.000150963	0.723019	0.00019891	0.000126379	0.000150783	0.722798	2513.7	3316.02	1183.67	1927.24	1990.9	3241.58
Han_Sardinian	2127.44	0.000378644	0.804461	0.000166311	0.000135498	0.0001466	0.86605	0.000165767	0.000132711	0.000147307	0.847795	3016.28	3394.28	1259.32	1793.23	2272.4	3235.82
Han_Sardinian	2769.68	4.27751e-26	0.804461	0.000119478	0.000100843	0.000116958	0.85302	0.000116592	0.000101298	0.000115363	0.873426	4288.47	4334.13	1728.48	1958.64	3118.97	3534.29
Han_Sardinian	3588.78	2.05343e-05	0.812673	7.26758e-05	6.16116e-05	7.18729e-05	0.852469	7.03127e-05	6.17865e-05	6.99695e-05	0.880889	7111.09	7145.97	2763	3097.14	5008.42	5614.09
Han_Sardinian	4633.45	1.96136e-05	0.822212	4.17358e-05	3.58396e-05	4.1818e-05	0.857879	4.04777e-05	3.54206e-05	4.1103e-05	0.868357	12352.5	12164.5	4799.38	5253.3	8745.48	9572.63
Han_Sardinian	5965.78	0.000118917	0.881316	2.5669e-05	2.35723e-05	2.49413e-05	0.931521	2.53551e-05	2.29206e-05	2.45208e-05	0.919106	19719.9	20390.9	8347.7	10183.6	15704.7	19158.6
Han_Sardinian	7665	0.000229259	0.956062	1.85905e-05	1.85086e-05	1.88711e-05	0.988137	1.86876e-05	1.77204e-05	1.85642e-05	0.951385	26755.8	26933.6	14252.2	13569.1	27878.1	26542
Han_Sardinian	9832.16	0.000219433	0.986937	1.65064e-05	1.66048e-05	1.67142e-05	0.999668	1.6341e-05	1.60751e-05	1.64035e-05	0.981853	30597.9	30481.3	17409	15085	34590.7	29973
Han_Sardinian	12596.1	0.000139274	0.995106	1.72686e-05	1.73682e-05	1.74221e-05	1.00132	1.69007e-05	1.68689e-05	1.70819e-05	0.992796	29584.6	29270.8	16376.6	14585.5	32673.1	29099.6
Han_Sardinian	16121	7.8277e-05	0.997579	2.02976e-05	2.04088e-05	2.04495e-05	1.00173	1.97046e-05	1.98307e-05	1.98968e-05	1.00152	25374.7	25129.6	12901	12668.4	25770.7	25306.1
Han_Sardinian	20616.8	4.3815e-05	0.998535	2.4759e-05	2.49015e-05	2.49445e-05	1.002	2.38204e-05	2.4072e-05	2.40303e-05	1.00613	20990.4	20807	9278.63	10431.5	18543.7	20847.7
Han_Sardinian	26350.5	4.18983e-05	0.999206	2.96337e-05	2.98376e-05	2.99e-05	1.00238	2.82799e-05	2.82322e-05	2.82451e-05	0.998931	17680.4	17702.2	6854.75	8513.89	13704.1	17021
Han_Sardinian	33663.1	4.0439e-05	0.999627	3.40968e-05	3.44058e-05	3.45055e-05	1.00305	3.12559e-05	3.12882e-05	3.13461e-05	0.999592	15997	15950.9	5582.72	6924.99	11163.4	13847.4
Han_Sardinian	42989.4	3.83867e-05	0.99985	3.88562e-05	3.93783e-05	3.95497e-05	1.00447	3.27033e-05	3.24465e-05	3.2593e-05	0.993824	15289	15340.7	5213.23	5582.67	10425.7	11164.5
Han_Sardinian	54884	3.6403e-05	0.99995	4.8086e-05	4.93009e-05	4.97057e-05	1.00828	3.21381e-05	3.18728e-05	3.18562e-05	0.996111	15557.8	15695.5	5157.03	5077.87	10313.8	10155.5
Han_Sardinian	70054	3.29944e-05	0.999986	9.98139e-05	0.000109817	0.000113482	1.02972	2.91479e-05	2.9287e-05	2.90037e-05	1.00726	17153.9	17239.2	5724.22	5713.18	11448.4	11426.3
Han_Sardinian	89401.6	2.61253e-05	0.999996	-4.85735e-05	-4.42451e-05	-4.30102e-05	0.966222	2.35835e-05	2.3016e-05	2.32452e-05	0.982985	21201.2	21509.8	9219.81	9211.89	18439.6	18423.8
Han_Sardinian	114077	2.00222e-05	0.999999	-8.95016e-06	-8.56888e-06	-8.45286e-06	0.984758	1.73898e-05	1.58175e-05	1.68688e-05	0.923418	28752.6	29640.5	19589.2	19628	39178.3	39256
Han_Sardinian	145546	3.17135e-06	0.999999	-3.23392e-06	-3.12541e-06	-3.09198e-06	0.988131	1.35047e-05	1.25299e-05	1.68688e-05	0.848117	37024	31166.7	27379.6	27555.3	54759.2	55110.6
Han_Sardinian	185682	3.17135e-06	0.999999	-1.92075e-06	-1.86349e-06	-1.84576e-06	0.989504	1.35827e-05	1.25299e-05	1.68688e-05	0.836962	36811.5	30564.9	27379.6	27555.3	54759.2	55110.6
Han_Sardinian	236871	2.05575e-07	0.999999	-7.23709e-07	-7.04012e-07	-6.97892e-07	0.99045	1.38945e-05	1.51993e-05	1.68688e-05	1.39489	35985.5	63305.5	19581.2	19806.1	39162.4	39612.1
Han_Sardinian	302155	2.05575e-07	0.999999	-2.03529e-07	-1.98233e-07	-1.96585e-07	0.990883	1.38945e-05	1.51993e-05	1.68688e-05	1.39489	35985.5	63305.5	19581.2	19806.1	39162.4	39612.1
Han_Sardinian	385417	2.05575e-07	1	-1.01155e-07	-9.85654e-08	-9.77591e-08	0.991036	1.38945e-05	1.51993e-05	1.68688e-05	1.39489	35985.5	63305.5	19581.2	19806.1	39162.4	39612.1
Karitiana_Australian	0	1.29955e-06	0.000143795	0.000261255	0	4.97111e-06	0	0.00026118	8.13417e-08	4.93656e-06	0.000611324	1914.39	101285	1913.84	100581	1914.11	100596
Karitiana_Australian	55.329	1.29955e-06	0.000327157	0.000261245	1.90045e-08	4.9704e-06	0.000142775	0.00026118	8.13417e-08	4.93656e-06	0.000611324	1914.39	101285	1913.84	100581	1914.46	100614
Karitiana_Australian	125.894	5.54231e-22	0.000327157	0.00041138	2.91784e-08	4.95677e-06	0.000140167	0.000410928	3.11067e-08	4.93656e-06	0.0001496	1216.76	101285	1202.39	100858	1202.79	100891
Karitiana_Australian	215.891	1.10748e-20	0.000327157	0.000572028	4.04736e-08	2.61683e-05	0.000135319	0.000570878	3.11076e-08	2.61107e-05	0.000104215	875.844	19149.2	851.752	19067.9	852.031	19074.1
Karitiana_Australian	330.671	9.51602e-07	0.000605631	0.00030947	5.69443e-08	2.4607e-05	0.000340905	0.000308095	5.60221e-08	2.45092e-05	0.000336869	1622.87	20400.5	1626.24	20276.9	1627.22	20289.2
Karitiana_Australian	477.058	2.6381e-05	0.0104019	0.000269502	1.13845e-06	2.18787e-05	0.00781421	0.000267887	1.13429e-06	2.17827e-05	0.00783161	1866.46	22954	1866.37	22643.2	1885.78	22878.8
Karitiana_Australian	663.756	0.00016592	0.0855846	0.000236917	9.26968e-06	3.91454e-05	0.0671563	0.000235039	9.2768e-06	3.90188e-05	0.0676996	2127.31	12814.3	2008.74	11948.6	2180.66	12971.3
Karitiana_Australian	901.864	0.000430083	0.295795	0.000213935	3.83207e-05	8.36109e-05	0.257579	0.000211615	3.83414e-05	8.35771e-05	0.259773	2362.78	5982.5	1847.93	4751.07	2394.54	6156.41
Karitiana_Australian	1205.54	0.00048235	0.515345	0.00020904	8.87429e-05	0.00014861	0.496256	0.00020582	8.87754e-05	0.0001489	0.500538	2429.31	3357.96	1533.75	2149.15	2324.16	3256.7
Karitiana_Australian	1592.85	0.000319342	0.646473	0.000197523	0.000134508	0.000215004	0.652119	0.000192942	0.000134721	0.000215499	0.659684	2591.45	2320.19	1525.39	1159.03	2511.52	1908.31
Karitiana_Australian	2086.8	0.000227289	0.734509	0.000168185	0.000142337	0.000210434	0.751872	0.000162382	0.000142704	0.000210012	0.766413	3079.16	2380.82	1888.54	940.797	3275.69	1631.82
Karitiana_Australian	2716.78	0.000124238	0.782556	0.000124432	0.000108569	0.000148758	0.794827	0.000118422	0.000108739	0.000147243	0.818618	4222.17	3395.74	2624.87	1178.56	4678.98	2100.84
Karitiana_Australian	3520.24	2.13482e-20	0.782556	8.04624e-05	6.61723e-05	9.07433e-05	0.773015	7.58971e-05	6.52955e-05	8.98208e-05	0.788032	6587.87	5566.64	3823.02	1808.97	6814.74	3224.58
Karitiana_Australian	4544.94	1.95318e-05	0.793378	4.75497e-05	3.73583e-05	4.90552e-05	0.773424	4.3899e-05	3.70909e-05	4.8285e-05	0.804714	11389.8	10355.2	6254.63	3349.96	11216.9	6007.75
Karitiana_Australian	5851.83	6.52497e-05	0.833769	2.94977e-05	2.3426e-05	2.74843e-05	0.822225	2.672e-05	2.31567e-05	2.74166e-05	0.855494	18712.6	18237.2	10308.5	6663.99	18903.3	12220.2
Karitiana_Australian	7518.6	0.000145349	0.910393	2.13862e-05	1.77278e-05	1.84007e-05	0.891139	1.92237e-05	1.72146e-05	1.88241e-05	0.904895	26009.5	26561.8	14428.7	12726.2	27564.5	24312.1
Karitiana_Australian	9644.32	0.000183007	0.966781	1.83916e-05	1.56889e-05	1.57735e-05	0.918413	1.61368e-05	1.54606e-05	1.60124e-05	0.961804	30985.1	31225.7	17305	16587.9	34035.1	32624.7
Karitiana_Australian	12355.4	9.97205e-05	0.983332	1.89951e-05	1.61763e-05	1.61793e-05	0.919779	1.64059e-05	1.62296e-05	1.61847e-05	0.99597	30476.8	30893.4	16527.5	16585.5	32779.6	32894.5
Karitiana_Australian	15813.2	0.000106616	0.993491	2.22797e-05	1.88371e-05	1.88136e-05	0.916797	1.91883e-05	1.90413e-05	1.84738e-05	1.01116	26057.6	27065.3	14147.2	14214.2	28202.4	28335.9
Karitiana_Australian	20223	3.16004e-05	0.995438	2.79405e-05	2.32444e-05	2.32104e-05	0.908856	2.3283e-05	2.32135e-05	2.3151e-05	0.999849	21474.9	21597.4	10708.3	10612.2	21367.7	21176
Karitiana_Australian	25847.2	2.83787e-05	0.996964	3.44214e-05	2.77763e-05	2.77274e-05	0.893866	2.73823e-05	2.75336e-05	2.74218e-05	1.0048	18260	18233.7	8252.79	7913.68	16480.5	15803.3
Karitiana_Australian	33020.2	4.75666e-05	0.998728	4.21168e-05	3.19697e-05	3.1894e-05	0.86392	3.08372e-05	3.0779e-05	3.07803e-05	0.999035	16214.2	16244.2	7690.72	6646.1	15371.7	13283.8
Karitiana_Australian	42168.4	3.26265e-05	0.999406	5.43934e-05	3.5865e-05	3.57364e-05	0.795852	3.2573e-05	3.21897e-05	3.2522e-05	0.989008	15350.1	15374.2	5402.33	6714.92	10801.5	13425.8
Karitiana_Australian	53835.8	5.04412e-05	0.999868	0.000101367	4.19983e-05	4.17439e-05	0.586934	3.26923e-05	3.16865e-05	3.24208e-05	0.973276	15294.1	15422.2	7337.56	6935.84	14674.1	13870.8
Karitiana_Australian	68716	2.79512e-05	0.999954	-0.000112644	6.32598e-05	6.22476e-05	-2.51051	2.966e-05	2.90102e-05	2.97192e-05	0.977118	16857.7	16824.1	8048.44	8106.9	16096.5	16213.4
Karitiana_Australian	87693.6	1.14982e-05	0.999974	-1.63625e-05	-0.00014379	-0.000156479	1.66384	2.32171e-05	2.34107e-05	2.3788e-05	0.996095	21535.9	21019	11386.4	11493.5	22772.5	22986.7
Karitiana_Australian	111898	5.53778e-06	0.999981	-4.8112e-06	-1.31742e-05	-1.3417e-05	1.44547	1.72606e-05	1.68106e-05	1.69359e-05	0.983178	28967.7	29523.1	22092	22273	44183.6	44545.6
Karitiana_Australian	142766	7.04227e-07	0.999982	-2.17622e-06	-4.86539e-06	-4.9288e-06	1.36956	1.55257e-05	1.40902e-05	1.69359e-05	0.889324	32204.7	30937	25086.2	25293.5	50171.9	50586.6
Karitiana_Australian	182136	7.04227e-07	0.999984	-1.14219e-06	-2.3267e-06	-2.3521e-06	1.33172	1.37908e-05	1.40902e-05	1.69359e-05	1.03772	36256.2	37410.1	25086.2	25293.5	50172	50586.6
Karitiana_Australian	232346	9.07023e-08	0.999984	-4.32018e-07	-8.33181e-07	-8.41316e-07	1.30866	1.37908e-05	1.23864e-05	1.69359e-05	1.07889	36256.2	54522	21246.8	21381.4	42493.3	42762.5
Karitiana_Australian	296384	9.07023e-08	0.999984	-1.38402e-07	-2.60411e-07	-2.62824e-07	1.29808	1.37908e-05	1.23864e-05	1.69359e-05	1.07889	36256.2	54522	21246.8	21381.4	42493.3	42762.5
Karitiana_Australian	378056	9.07023e-08	0.999987	-6.89076e-08	-1.28388e-07	-1.29552e-07	1.29384	1.37908e-05	1.23864e-05	1.69359e-05	1.07889	36256.2	54522	21246.8	21381.4	42493.3	42762.6
Karitiana_Dai	0	1.3844e-06	0.000141745	0.000261356	0	3.44362e-07	0	0.00026118	8.31119e-08	3.41941e-07	0.000635602	1914.39	1.46224e+06	1913.1	1.45196e+06	1913.37	1.45217e+06
Karitiana_Dai	51.197	1.3844e-06	0.000322492	0.000261342	1.84226e-08	3.44314e-07	0.000140799	0.00026118	8.31119e-08	3.41941e-07	0.000635602	1914.39	1.46224e+06	1913.1	1.45196e+06	1913.72	1.45243e+06
Karitiana_Dai	116.492	5.56449e-20	0.000322492	0.000336638	2.33189e-08	3.43395e-07	0.000138399	0.000336054	3.36213e-08	3.41941e-07	0.000199891	1487.86	1.46224e+06	1477.97	1.45585e+06	1478.45	1.45632e+06
Karitiana_Dai	199.768	4.25518e-20	0.000322492	0.000637138	4.36835e-08	1.17236e-05	0.000134647	0.00063555	3.3618e-08	1.1716e-05	0.000103877	786.72	42676.8	760.625	42602.4	760.87	42616.2
Karitiana_Dai	305.976	4.57516e-07	0.00044639	0.000313809	3.74164e-08	2.3671e-05	0.000221741	0.000312189	3.36177e-08	2.36237e-05	0.000200217	1601.6	21165.2	1602.26	21070.9	1602.98	21080.4
Karitiana_Dai	441.43	1.47619e-05	0.00553154	0.000277247	6.21635e-07	2.57958e-05	0.00410261	0.000275347	6.15634e-07	2.57584e-05	0.00408915	1815.89	19411.2	1817.51	19253.3	1827.56	19359.8
Karitiana_Dai	614.186	0.000159684	0.0731021	0.000243163	8.18652e-06	4.27299e-05	0.0572698	0.000240952	8.17115e-06	4.27461e-05	0.0576046	2075.1	11697	1973.57	11024.9	2117.84	11830.8
Karitiana_Dai	834.512	0.000561971	0.32412	0.000219989	4.40198e-05	8.59994e-05	0.287722	0.000217216	4.39361e-05	8.63863e-05	0.289432	2301.86	5787.95	1745.04	4547.85	2310.65	6021.9
Karitiana_Dai	1115.51	0.000913043	0.648723	0.000211489	0.00011651	0.000142864	0.657589	0.000207543	0.000116124	0.000144224	0.660231	2409.14	3466.82	1318.56	2136.64	2173.95	3522.73
Karitiana_Dai	1473.9	0.00109092	0.870416	0.000208532	0.000174764	0.000179722	0.900257	0.000201571	0.0001734	0.000185096	0.896896	2480.52	2701.3	1131.69	1423.22	2116.73	2662.01
Karitiana_Dai	1930.96	0.0046806	0.999447	0.000188172	0.000175285	0.000172619	0.971668	0.0001769	0.00017383	0.000178552	0.978079	2826.46	2800.31	1212.64	1543.14	2424.61	3085.43
Karitiana_Dai	2513.89	2.35116e-20	0.999447	0.000145062	0.000134043	0.000131823	0.968223	0.000130664	0.000132065	0.00013947	0.977772	3826.6	3584.99	1575.26	1752.61	3149.65	3504.24
Karitiana_Dai	3257.34	8.81004e-20	0.999447	9.31894e-05	8.53263e-05	8.37584e-05	0.964423	8.67219e-05	8.07564e-05	8.82273e-05	0.923198	5765.55	5667.18	2336.63	2670.06	4671.96	5338.65
Karitiana_Dai	4205.53	2.75482e-20	0.999447	5.45254e-05	4.95269e-05	4.85455e-05	0.961026	5.08773e-05	4.49309e-05	5.27498e-05	0.867165	9827.56	9478.71	4012.99	4344.84	8023.77	8687.29
Karitiana_Dai	5414.82	8.15921e-05	0.99957	3.25982e-05	2.94244e-05	2.88093e-05	0.95833	3.00948e-05	2.72512e-05	3.05097e-05	0.899313	16614.2	16388.2	7653.32	7625.14	15303.4	15247
Karitiana_Dai	6957.1	0.000214415	0.999815	2.27304e-05	2.04121e-05	1.99652e-05	0.956168	2.07692e-05	1.95496e-05	2.04443e-05	0.948699	24074.1	24456.7	13195.6	12527.9	26388.8	25053.5
Karitiana_Dai	8924.08	0.000161146	0.999918	1.90579e-05	1.7032e-05	1.6643e-05	0.95415	1.6817e-05	1.65299e-05	1.72505e-05	0.970417	29731.7	28984.6	16019.8	16133.6	32038.3	32265.9
Karitiana_Dai	11432.7	8.4288e-05	0.999952	1.86489e-05	1.6578e-05	1.61828e-05	0.95189	1.59546e-05	1.63302e-05	1.67996e-05	0.99714	31338.9	29762.7	16329	16770.1	32657.2	33539.4
Karitiana_Dai	14632.2	4.90928e-05	0.999968	2.10863e-05	1.86136e-05	1.81457e-05	0.948899	1.79027e-05	1.84741e-05	1.8584e-05	1.01265	27928.8	26904.8	14381.3	14476.2	28762.2	28952
Karitiana_Dai	18712.7	1.4531e-05	0.999972	2.58767e-05	2.25929e-05	2.19796e-05	0.944197	2.20876e-05	2.23171e-05	2.21213e-05	1.00962	22637.1	22602.6	11059.9	10865.9	22119.5	21731.6
Karitiana_Dai	23917	1.65781e-05	0.999978	3.19637e-05	2.73669e-05	2.65281e-05	0.935753	2.63572e-05	2.66624e-05	2.68496e-05	1.00222	18970.1	18622.3	8184.34	7828.06	16368.5	15655.9
Karitiana_Dai	30554.2	2.69971e-05	0.999986	3.87955e-05	3.1978e-05	3.07885e-05	0.91912	3.00887e-05	3.02129e-05	3.07666e-05	0.992941	16617.5	16251.4	7259.63	5636.27	14519.2	11272.5
Karitiana_Dai	39019.2	3.14656e-05	0.999993	4.76486e-05	3.61671e-05	3.43471e-05	0.88217	3.22027e-05	3.19691e-05	3.30612e-05	0.979687	15526.6	15123.5	5771.93	5940.29	11543.8	11880.5
Karitiana_Dai	49815.3	3.89374e-05	0.999998	6.91045e-05	4.17865e-05	3.84446e-05	0.777068	3.27348e-05	3.17761e-05	3.28961e-05	0.968327	15274.3	15199.4	6714.71	6759.4	13429.4	13518.8
Karitiana_Dai	63584.2	3.42419e-05	0.999999	0.000854429	5.90068e-05	4.89802e-05	0.130631	3.12462e-05	3.00152e-05	3.0144e-05	0.977852	16002	16587.1	8437.86	8514.42	16875.7	17028.8
Karitiana_Dai	81144.8	1.35151e-05	1	-3.05578e-05	-0.000816548	0.000175377	-11.2768	2.67424e-05	2.56122e-05	2.53496e-05	0.983346	18696.9	19724.2	10870.4	10839.9	21740.8	21679.9
Karitiana_Dai	103541	5.82769e-06	1	-7.40748e-06	-1.7286e-05	-2.44583e-05	1.08492	1.81116e-05	1.8863e-05	1.91469e-05	1.01255	27606.7	26113.9	20436.3	20413	40872.5	40826
Karitiana_Dai	132105	5.30344e-07	1	-2.91201e-06	-5.51178e-06	-6.85813e-06	1.12829	1.65666e-05	1.29442e-05	1.91469e-05	0.850941	30181.1	36083.5	26268	26474.2	52535.9	52948.4
Karitiana_Dai	168534	5.30344e-07	1	-1.52003e-06	-2.65016e-06	-3.16811e-06	1.13058	1.37908e-05	1.29442e-05	1.91469e-05	0.994663	36256.2	40860.9	26268	26474.2	52535.9	52948.4
Karitiana_Dai	214995	7.38231e-08	1	-6.30461e-07	-1.04781e-06	-1.22632e-06	1.12863	1.37908e-05	1.4385e-05	1.91469e-05	0.927261	36256.2	29008.8	22034.5	22151	44069.1	44302.1
Karitiana_Dai	274250	7.38231e-08	1	-2.03548e-07	-3.30417e-07	-3.82895e-07	1.12685	1.37908e-05	1.4385e-05	1.91469e-05	0.910951	36256.2	28103.1	22034.5	22151	44069.1	44302.1
Karitiana_Dai	349822	7.38231e-08	1	-8.55106e-08	-1.37509e-07	-1.58735e-07	1.12599	1.37908e-05	1.4385e-05	1.91469e-05	0.910951	36256.2	28103.1	22034.5	22151	44069.1	44302.1
Karitiana_Mandenka	0	9.28996e-27	0	0.000261307	0	9.46729e-07	0	0.00026118	7.94445e-07	9.39737e-07	0.0060617	1914.39	532063	1913.46	528134	1913.46	528134
Karitiana_Mandenka	69.4273	9.28996e-27	0	0.00026135	6.10598e-31	9.46729e-07	4.65578e-27	0.00026118	7.94445e-07	9.39737e-07	0.0060617	1914.39	532063	1913.46	528134	1913.46	528134
Karitiana_Mandenka	157.973	9.28996e-27	0	0.000561684	1.3834e-30	9.42723e-07	4.91765e-27	0.000560676	2.48867e-08	9.39737e-07	8.86255e-05	891.781	532063	865.997	530379	865.997	530379
Karitiana_Mandenka	270.902	9.28996e-27	0	0.000378453	2.2249e-29	8.84014e-06	1.14895e-25	0.000376861	2.47918e-08	8.80089e-06	0.000128567	1326.75	56812.4	1314.63	56509.7	1314.63	56509.7
Karitiana_Mandenka	414.928	9.28996e-27	0	0.000281144	7.97382e-29	2.06946e-05	5.28351e-25	0.000279441	2.47904e-08	2.05926e-05	0.000165251	1789.29	24280.5	1798.19	24098	1798.19	24098
Karitiana_Mandenka	598.615	9.28996e-27	0	0.000246288	1.6586e-28	2.98979e-05	1.20107e-24	0.000244319	3.97276e-08	2.9761e-05	0.000289898	2046.51	16800.5	2070.54	16651.6	2070.54	16651.6
Karitiana_Mandenka	832.888	3.87435e-28	0	0.00021957	1.63502e-28	2.91992e-05	1.31449e-24	0.000217216	4.74691e-07	2.90571e-05	0.003855	2301.86	17207.5	2344.6	17052.7	2344.6	17052.7
Karitiana_Mandenka	1131.66	5.65714e-05	0.0421984	0.000210608	3.85359e-06	3.08066e-05	0.0319251	0.000207543	3.86205e-06	3.06603e-05	0.0324265	2409.14	16307.7	2375.69	15646.9	2475.94	16307.2
Karitiana_Mandenka	1512.73	0.00015134	0.173216	0.000202434	1.64463e-05	3.71365e-05	0.137298	0.00019829	1.65129e-05	3.69821e-05	0.140373	2521.56	13520	2211.38	11893.9	2594.42	13954.2
Karitiana_Mandenka	1998.71	0.000282913	0.41779	0.000171525	3.92375e-05	4.24535e-05	0.366742	0.00016633	3.95061e-05	4.22539e-05	0.378803	3006.07	11833.2	2058.06	9472.09	2917.9	13429.4
Karitiana_Mandenka	2618.54	0.000288757	0.631182	0.000127677	5.0146e-05	4.16503e-05	0.592295	0.000122503	5.03642e-05	4.14806e-05	0.614259	4081.53	12053.8	2164.1	10077.8	3530.04	16438.8
Karitiana_Mandenka	3409.04	0.000128562	0.715402	8.33833e-05	3.94642e-05	3.37756e-05	0.673687	7.95054e-05	3.98421e-05	3.33583e-05	0.706022	6288.88	14988.8	3008.96	12117.3	5161.58	20786
Karitiana_Mandenka	4417.22	5.08824e-05	0.750308	4.87536e-05	2.62076e-05	2.5559e-05	0.705334	4.62251e-05	2.65134e-05	2.50687e-05	0.743778	10816.6	19945.2	5175.11	13541.5	9058.05	23701.8
Karitiana_Mandenka	5703.03	8.91921e-05	0.813637	2.9959e-05	1.90264e-05	1.92162e-05	0.77382	2.78449e-05	1.92319e-05	1.88582e-05	0.82358	17956.6	26513.6	8504.85	16507.2	15424.7	29938.1
Karitiana_Mandenka	7342.92	0.00026188	0.937681	2.04223e-05	1.61192e-05	1.62015e-05	0.880257	1.97389e-05	1.61721e-05	1.61231e-05	0.901908	25330.7	31011.4	14085.6	16790.5	27293.4	32534.5
Karitiana_Mandenka	9434.4	0.000158653	0.973267	1.82894e-05	1.48412e-05	1.49061e-05	0.894172	1.61289e-05	1.51806e-05	1.51079e-05	0.97197	31000.3	33095.2	17899.1	16122.7	35319.7	31814.5
Karitiana_Mandenka	12101.8	6.73012e-05	0.983089	1.91653e-05	1.5415e-05	1.53843e-05	0.892341	1.61921e-05	1.59255e-05	1.58124e-05	0.995205	30879.3	31620.8	16838.2	15364.6	33391.7	30469.3
Karitiana_Mandenka	15503.8	9.378e-05	0.992505	2.29382e-05	1.81768e-05	1.80203e-05	0.88757	1.8831e-05	1.86547e-05	1.8908e-05	0.988618	26551.9	26443.8	13194.9	13749	26290.9	27395
Karitiana_Mandenka	19842.5	3.76118e-05	0.995057	2.91458e-05	2.25556e-05	2.22993e-05	0.876879	2.3283e-05	2.30996e-05	2.34866e-05	0.987805	21474.9	21288.7	8931.47	11373.9	17818.8	22691.5
Karitiana_Mandenka	25376	3.79326e-05	0.997106	3.65949e-05	2.71717e-05	2.6833e-05	0.856773	2.73823e-05	2.7972e-05	2.82475e-05	1.00565	18260	17700.7	6194.06	9338.46	12370.2	18649.9
Karitiana_Mandenka	32433.3	4.35208e-05	0.998678	4.56094e-05	3.11348e-05	3.07016e-05	0.815996	3.05877e-05	3.16509e-05	3.19911e-05	1.01155	16346.5	15629.3	4936.62	7632.12	9866.72	15254.2
Karitiana_Mandenka	41433.9	4.08945e-05	0.999483	6.08509e-05	3.40434e-05	3.34085e-05	0.722335	3.24496e-05	3.30592e-05	3.32438e-05	1.00647	15408.5	15040.4	4853.47	5780.19	9704.43	11557.4
Karitiana_Mandenka	52913.2	3.13163e-05	0.999793	0.000135545	3.75247e-05	3.63869e-05	0.436508	3.27065e-05	3.24476e-05	3.24764e-05	0.995588	15287.5	15395.8	4634.61	3639.01	9268.25	7277.28
Karitiana_Mandenka	67553.4	4.30907e-05	0.999959	-7.91624e-05	4.78726e-05	4.47644e-05	-2.78345	3.03508e-05	2.99239e-05	2.99678e-05	0.992194	16474	16684.6	5310.92	5187.72	10621.6	10375.2
Karitiana_Mandenka	86225.6	4.06971e-05	0.999994	-1.47884e-05	0.000208832	0.000126246	3.74729	2.4068e-05	2.42639e-05	2.49796e-05	0.989401	20774.5	20016.3	7729.22	7716.28	15458.4	15432.5
Karitiana_Mandenka	110039	1.57362e-05	0.999998	-4.32121e-06	-2.07672e-05	-2.4861e-05	1.42328	1.72606e-05	1.7182e-05	1.73063e-05	0.99413	28967.7	28891.2	12001.2	11984.4	24002.3	23968.7
Karitiana_Mandenka	140410	1.35845e-05	0.999999	-1.82893e-06	-6.0974e-06	-6.78227e-06	1.41616	1.55257e-05	1.30695e-05	1.35725e-05	0.898305	32204.7	36839.3	20412.8	20470.8	40825.5	40941.5
Karitiana_Mandenka	179145	3.99365e-06	0.999999	-9.02571e-07	-2.60659e-06	-2.83845e-06	1.39352	1.37908e-05	1.38275e-05	1.35725e-05	0.975534	36256.2	34345.8	21731.4	21934.5	43462.7	43869.1
Karitiana_Mandenka	228546	3.99365e-06	1	-5.49636e-07	-1.46895e-06	-1.58354e-06	1.37724	1.37908e-05	1.38275e-05	1.35725e-05	0.899635	36256.2	29499.4	21731.4	21934.5	43462.8	43869.1
Karitiana_Mandenka	291550	1.92681e-07	1	-1.36697e-07	-3.45966e-07	-3.70507e-07	1.36421	1.37908e-05	1.46329e-05	1.35725e-05	1.27546	36256.2	54617.9	19569.5	19829.2	39139	39658.5
Karitiana_Mandenka	371905	1.92681e-07	1	-3.86186e-08	-9.61415e-08	-1.02764e-07	1.36002	1.37908e-05	1.46329e-05	1.35725e-05	1.4928	36256.2	86002.3	19569.5	19829.2	39139	39658.5
Karitiana_Mandenka	474387	1.92681e-07	1	-2.47358e-08	-6.122e-08	-6.53932e-08	1.3585	1.37908e-05	1.46329e-05	1.35725e-05	1.4928	36256.2	86002.3	19569.5	19829.2	39139	39658.5
Karitiana_Mixe	0	4.70128e-24	0	0.000260985	0	5.19363e-05	0	0.00026118	2.3276e-06	5.17545e-05	0.014876	1914.39	9661	1915.82	9627.19	1915.82	9627.19
Karitiana_Mixe	43.353	4.70128e-24	0	0.000261002	1.05734e-26	5.19364e-05	6.75752e-23	0.00026118	2.3276e-06	5.17545e-05	0.014876	1914.39	9661	1915.82	9627.19	1915.82	9627.19
Karitiana_Mixe	98.644	2.37773e-25	0	0.000261014	1.12241e-26	5.19329e-05	7.1732e-23	0.00026118	1.19094e-07	5.17545e-05	0.000761147	1914.39	9661	1915.94	9627.87	1915.94	9627.87
Karitiana_Mixe	169.161	7.48446e-05	0.0133722	0.000598074	3.75641e-06	0.000111749	0.0105841	0.000598113	3.76508e-06	0.000111585	0.0106104	835.962	4480.87	806.883	4409.04	817.672	4468
Karitiana_Mixe	259.097	0.000697886	0.159332	0.000442149	4.15159e-05	0.000175926	0.134339	0.000441533	4.15079e-05	0.000175765	0.134483	1132.42	2844.72	978.067	2490.51	1133.9	2887.33
Karitiana_Mixe	373.798	0.00236208	0.578798	0.000296603	0.000149691	0.000214989	0.585197	0.000295815	0.000149697	0.000214899	0.586229	1690.25	2326.68	1012.82	1487.28	1599.05	2348.12
Karitiana_Mixe	520.085	0.00304407	0.864733	0.000262036	0.00022615	0.000235827	0.908481	0.000261153	0.000226227	0.000235339	0.911304	1914.59	2124.6	919.97	1137.05	1715.5	2120.29
Karitiana_Mixe	706.654	0.00428917	0.982432	0.000233009	0.000221336	0.000216025	0.985833	0.000229947	0.000220642	0.000216883	0.987591	2174.42	2305.39	820.192	1616.47	1625.97	3204.55
Karitiana_Mixe	944.6	0.000956733	0.990171	0.000211782	0.000203256	0.000199948	0.987326	0.000210597	0.000205551	0.000197251	1.00798	2374.21	2534.85	873.297	1697.63	1738.01	3378.57
Karitiana_Mixe	1248.07	0.0019058	0.997752	0.000203233	0.000197009	0.000195586	0.987963	0.000205213	0.000196847	0.000191569	0.99222	2436.5	2610.02	954.688	1661.62	1907.23	3319.51
Karitiana_Mixe	1635.11	0.00206005	0.999706	0.00019184	0.000186101	0.000185217	0.987126	0.000190269	0.000182475	0.00018528	0.971779	2627.86	2698.62	1109.33	1586.64	2218.33	3172.81
Karitiana_Mixe	2128.73	4.70128e-24	0.999706	0.000162828	0.000157486	0.000156683	0.985792	0.000158434	0.000153742	0.000157643	0.972816	3155.89	3171.71	1235.53	1682.64	2470.7	3364.78
Karitiana_Mixe	2758.28	4.70128e-24	0.999706	0.00011892	0.000114593	0.00011395	0.984183	0.000114342	0.000110623	0.000114771	0.965665	4372.86	4356.5	1563.27	2183.85	3126.09	4367.05
Karitiana_Mixe	3561.18	4.70128e-24	0.999706	7.39174e-05	7.09518e-05	7.05095e-05	0.982529	7.22888e-05	6.70749e-05	6.97836e-05	0.944235	6916.7	7165	2290.22	3550.2	4579.77	7099.35
Karitiana_Mixe	4585.19	6.3678e-05	0.999751	4.22972e-05	4.04765e-05	4.02136e-05	0.98112	4.15729e-05	3.78524e-05	3.96043e-05	0.932586	12027.1	12624.9	4556.16	6205.72	9111.18	12409.9
Karitiana_Mixe	5891.18	0.000163515	0.999856	2.67512e-05	2.55411e-05	2.53715e-05	0.980037	2.5595e-05	2.36016e-05	2.56994e-05	0.920242	19535	19455.7	9921.27	10105.2	19841.1	20208.8
Karitiana_Mixe	7556.81	0.000300234	0.99996	1.98805e-05	1.89407e-05	1.88089e-05	0.979119	1.92237e-05	1.78322e-05	1.84069e-05	0.947752	26009.5	27163.7	15711.4	14806.5	31422.2	29612.5
Karitiana_Mixe	9681.12	0.000113976	0.999978	1.74945e-05	1.66327e-05	1.65118e-05	0.97821	1.61368e-05	1.60301e-05	1.63555e-05	0.986704	30985.1	30570.7	17811.9	17251.8	35623.3	34503.3
Karitiana_Mixe	12390.4	0.000101376	0.999989	1.80975e-05	1.71638e-05	1.70332e-05	0.97714	1.64059e-05	1.67947e-05	1.67216e-05	1.01395	30476.8	29901.4	17094.2	16993.3	34188.2	33986.4
Karitiana_Mixe	15845.7	8.02232e-05	0.999995	2.12791e-05	2.0112e-05	1.99494e-05	0.975637	1.91883e-05	1.96688e-05	1.93837e-05	1.01985	26057.6	25794.8	14291.4	14504	28582.7	29007.9
Karitiana_Mixe	20252.6	2.93131e-05	0.999996	2.61393e-05	2.45662e-05	2.43483e-05	0.973157	2.3283e-05	2.3817e-05	2.34067e-05	1.02023	21474.9	21361.4	10733	11452.1	21465.9	22904.2
Karitiana_Mixe	25872.9	2.31071e-05	0.999997	3.16151e-05	2.94077e-05	2.91056e-05	0.968622	2.7724e-05	2.7792e-05	2.73781e-05	1.00875	18034.9	18262.8	8114.44	8813.6	16228.9	17627.2
Karitiana_Mixe	33041	2.48626e-05	0.999998	3.70795e-05	3.37992e-05	3.33605e-05	0.959658	3.08372e-05	3.05e-05	3.02715e-05	0.998222	16214.2	16517.2	6941.37	6856.04	13882.7	13712.1
Karitiana_Mixe	42182.9	3.64413e-05	0.999999	4.46229e-05	3.89101e-05	3.81834e-05	0.939787	3.2573e-05	3.16894e-05	3.18313e-05	0.984076	15350.1	15707.8	7443.11	6740.98	14886.2	13482
Karitiana_Mixe	53842.2	4.96628e-05	1	6.49166e-05	4.9704e-05	4.8031e-05	0.880125	3.26923e-05	3.14869e-05	3.18074e-05	0.976342	15294.1	15719.6	533.516	45509.2	1067.03	91018.4
Karitiana_Mixe	68712.3	3.75754e-05	1	0.00107379	0.000109304	9.64294e-05	0.186809	2.966e-05	2.91936e-05	2.92752e-05	0.990703	16857.7	17079.3	6591.43	6374.89	13182.9	12749.8
Karitiana_Mixe	87677.6	1.80193e-05	1	-2.53133e-05	-4.65035e-05	-5.31122e-05	1.18593	2.32171e-05	2.37699e-05	2.32326e-05	1.02347	21535.9	21521.5	8271.33	8241.72	16542.7	16483.4
Karitiana_Mixe	111865	3.13832e-05	1	-8.12809e-06	-1.13304e-05	-1.20352e-05	1.12386	2.32171e-05	2.37699e-05	2.32326e-05	0.87964	28967.7	28399.1	15188.3	15176.9	30376.5	30353.8
Karitiana_Mixe	142712	3.13832e-05	1	-4.22307e-06	-5.45596e-06	-5.70346e-06	1.09927	2.32171e-05	2.37699e-05	2.32326e-05	0.977197	32204.7	31525.4	15188.3	15176.9	30376.5	30353.8
Karitiana_Mixe	182055	1.56661e-07	1	-1.04375e-06	-1.29461e-06	-1.34258e-06	1.08503	2.32171e-05	2.37699e-05	2.32326e-05	1.04021	36256.2	43092.2	19318.1	19455.1	38636.1	38910.1
Karitiana_Mixe	232231	1.56661e-07	1	-2.97855e-07	-3.65078e-07	-3.7775e-07	1.08074	2.32171e-05	2.37699e-05	2.32326e-05	1.08571	36256.2	47444.1	19318.1	19455.1	38636.1	38910.1
Karitiana_Mixe	296225	1.56661e-07	1	-8.73739e-08	-1.06643e-07	-1.10257e-07	1.07921	2.32171e-05	2.37699e-05	2.32326e-05	1.08571	36256.2	47444.1	19318.1	19455.1	38636.1	38910.1
Karitiana_Quechua	0	5.28788e-28	0	0.000261131	0	1.44587e-06	0	0.00026118	2.26993e-07	1.43556e-06	0.00172871	1914.39	348296	1914.75	345813	1914.75	345813
Karitiana_Quechua	43.4566	5.28788e-28	0	0.000261148	3.3224e-32	1.44587e-06	2.53045e-28	0.00026118	2.26993e-07	1.43556e-06	0.00172871	1914.39	348296	1914.75	345813	1914.75	345813
Karitiana_Quechua	98.88	3.10883e-29	0	0.000261116	3.56954e-32	1.44518e-06	2.71902e-28	0.00026118	5.19746e-08	1.43556e-06	0.000395823	1914.39	348296	1915.19	345978	1915.19	345978
Karitiana_Quechua	169.566	0.000116074	0.0207108	0.000598003	5.08041e-06	1.92625e-05	0.016461	0.000598113	5.06587e-06	1.92261e-05	0.016412	835.962	26006.3	802.047	25557.7	818.658	26087
Karitiana_Quechua	259.716	0.0012239	0.260932	0.000441799	5.6373e-05	4.60011e-05	0.231131	0.000441533	5.63125e-05	4.5912e-05	0.231052	1132.42	10890.4	888.421	9998.1	1120.24	12606.9
Karitiana_Quechua	374.691	0.00235957	0.63004	0.000296394	0.000169435	0.000225576	0.649215	0.000295815	0.000169309	0.000225891	0.649058	1690.25	2213.45	967.052	1353.94	1576.33	2206.98
Karitiana_Quechua	521.327	0.0239922	0.999953	0.000256934	0.000250009	0.000247805	0.990648	0.000257786	0.000236299	0.000261307	0.910428	1939.59	1913.46	890.15	1075.44	1780.26	2150.82
Karitiana_Quechua	708.344	0.00477189	0.999995	0.000235824	0.000229167	0.000227057	0.990175	0.000229947	0.000225407	0.000234901	0.969813	2174.42	2128.56	799.376	1540.39	1598.75	3080.78
Karitiana_Quechua	946.856	0.00377659	1	0.000210173	0.000203903	0.000201925	0.989585	0.000210597	0.00020324	0.000200124	0.989674	2374.21	2498.45	919.318	1681.37	1838.63	3362.73
Karitiana_Quechua	1251.06	0.00314609	1	0.000200649	0.000194269	0.000192262	0.988869	0.000205213	0.000192994	0.000186704	0.98487	2436.5	2678.03	982.8	1719.36	1965.6	3438.71
Karitiana_Quechua	1639.02	0.00283213	1	0.00018933	0.000182819	0.000180779	0.987921	0.000190269	0.00018047	0.000177692	0.98092	2627.86	2813.86	1120.02	1669.54	2240.04	3339.07
Karitiana_Quechua	2133.82	5.28788e-28	1	0.000161366	0.000155265	0.000153362	0.986661	0.000158434	0.000152281	0.000152626	0.979112	3155.89	3275.98	1268.91	1722.72	2537.81	3445.45
Karitiana_Quechua	2764.87	5.28788e-28	1	0.000116451	0.000111569	0.000110055	0.985134	0.000114342	0.000109267	0.000107411	0.985487	4372.86	4655.02	1584.6	2362.26	3169.21	4724.53
Karitiana_Quechua	3569.7	5.28788e-28	1	7.35776e-05	7.01892e-05	6.91441e-05	0.983581	7.22888e-05	6.66747e-05	6.80045e-05	0.950505	6916.7	7352.45	2269.43	3817.47	4538.85	7634.93
Karitiana_Quechua	4596.15	7.19644e-05	1	4.23384e-05	4.02372e-05	3.95923e-05	0.982226	4.15729e-05	3.78416e-05	3.89477e-05	0.939924	12027.1	12837.7	4444.62	6770.56	8889.24	13541.1
Karitiana_Quechua	5905.26	0.000169185	1	2.64229e-05	2.50387e-05	2.46155e-05	0.981171	2.5595e-05	2.34156e-05	2.4449e-05	0.935801	19535	20450.7	10028	10626.4	20055.9	21252.8
Karitiana_Quechua	7574.87	0.000329469	1	1.96495e-05	1.85752e-05	1.82477e-05	0.980293	1.87085e-05	1.75827e-05	1.82079e-05	0.952569	26725.7	27460.6	16888.5	14511.3	33777.1	29022.6
Karitiana_Quechua	9704.24	0.000158344	1	1.72215e-05	1.62412e-05	1.59433e-05	0.979422	1.59074e-05	1.57276e-05	1.59484e-05	0.987426	31432	31351.1	19817.4	16596.9	39634.7	33193.8
Karitiana_Quechua	12420	0.000136738	1	1.80606e-05	1.69851e-05	1.66595e-05	0.978401	1.64059e-05	1.65359e-05	1.67317e-05	0.998012	30476.8	29883.4	18587.8	16227.9	37175.7	32455.8
Karitiana_Quechua	15883.6	8.84011e-05	1	2.14195e-05	2.00642e-05	1.9656e-05	0.976943	1.91883e-05	1.95647e-05	1.9662e-05	1.00719	26057.6	25429.8	14784.4	14154.9	29568.8	28309.8
Karitiana_Quechua	20301	3.4051e-05	1	2.64638e-05	2.46265e-05	2.40778e-05	0.974503	2.3283e-05	2.39477e-05	2.38133e-05	1.01697	21474.9	20996.7	10584.3	11684.5	21168.6	23368.9
Karitiana_Quechua	25934.7	3.01375e-05	1	3.21384e-05	2.95477e-05	2.87861e-05	0.969978	2.7724e-05	2.80745e-05	2.78036e-05	1.01119	18034.9	17983.3	7757.22	9643.36	15514.4	19286.7
Karitiana_Quechua	33119.9	3.36209e-05	1	3.75886e-05	3.37419e-05	3.26454e-05	0.960842	3.08372e-05	3.05761e-05	3.0739e-05	0.993115	16214.2	16266	6502.2	8569.38	13004.4	17138.8
Karitiana_Quechua	42283.7	4.22044e-05	1	4.49778e-05	3.83149e-05	3.65382e-05	0.940057	3.2573e-05	3.15319e-05	3.17233e-05	0.980829	15350.1	15761.3	7231.58	8160.05	14463.2	16320.1
Karitiana_Quechua	53971	5.18934e-05	1	6.55275e-05	4.7948e-05	4.40678e-05	0.875001	3.26923e-05	3.13505e-05	3.13447e-05	0.979138	15294.1	15951.7	313.89	93675.8	627.781	187352
Karitiana_Quechua	68876.6	3.88004e-05	1	0.00164666	9.82879e-05	7.51082e-05	0.114171	2.966e-05	2.92795e-05	2.88556e-05	1.00074	16857.7	17327.7	6429.49	6409.12	12859	12818.2
Karitiana_Quechua	87886.4	1.9903e-05	1	-2.48981e-05	-5.18569e-05	-8.04446e-05	0.984537	2.32171e-05	2.38057e-05	2.309e-05	1.02817	21535.9	21654.4	8309.42	8313.71	16618.8	16627.4
Karitiana_Quechua	112132	3.47443e-05	1	-8.07446e-06	-1.19475e-05	-1.41799e-05	1.07373	2.32171e-05	2.38057e-05	2.309e-05	0.868305	28967.7	28037.4	14537	14554.2	29074.1	29108.4
Karitiana_Quechua	143054	3.47443e-05	1	-4.08217e-06	-5.51203e-06	-6.22801e-06	1.06924	2.32171e-05	2.38057e-05	2.309e-05	0.971016	32940.9	30858.2	14537	14554.2	29074.1	29108.4
Karitiana_Quechua	182490	2.82831e-07	1	-9.75991e-07	-1.25681e-06	-1.38787e-06	1.06335	2.32171e-05	2.38057e-05	2.309e-05	1.02463	36256.2	40098.9	17491.1	17723.6	34982.2	35447.2
Karitiana_Quechua	232786	2.82831e-07	1	-2.68383e-07	-3.41013e-07	-3.74254e-07	1.06129	2.32171e-05	2.38057e-05	2.309e-05	1.13193	36256.2	50100.9	17491.1	17723.6	34982.2	35447.2
Karitiana_Quechua	296933	2.82831e-07	1	-9.52573e-08	-1.20484e-07	-1.31953e-07	1.06055	2.32171e-05	2.38057e-05	2.309e-05	1.13193	36256.2	50100.9	17491.1	17723.6	34982.2	35447.2
Karitiana_Sardinian	0	1.34832e-20	0	0.000261021	0	1.52079e-05	0	0.00026118	3.42816e-08	1.51225e-05	0.000248146	1914.39	33063.3	1915.55	32877.7	1915.55	32877.7
Karitiana_Sardinian	55.8295	1.34832e-20	0	0.000261049	1.1443e-23	1.52079e-05	8.28434e-20	0.00026118	3.42816e-08	1.51225e-05	0.000248146	1914.39	33063.3	1915.55	32877.7	1915.55	32877.7
Karitiana_Sardinian	127.033	1.34832e-20	0	0.000410772	2.59556e-23	1.51685e-05	1.21874e-19	0.000410928	3.08305e-08	1.51225e-05	0.000144727	1216.76	33063.3	1204.27	32963.2	1204.27	32963.2
Karitiana_Sardinian	217.844	1.34832e-20	0	0.000538844	6.31236e-23	2.15239e-05	2.25293e-19	0.000538542	3.08294e-08	2.1488e-05	0.000110099	928.433	23268.8	907.054	23216.7	907.054	23216.7
Karitiana_Sardinian	333.662	7.20544e-22	0	0.000304759	7.87998e-23	2.61895e-05	4.76206e-19	0.000304002	3.0828e-08	2.61143e-05	0.000186771	1644.73	19146.6	1651.57	19070.4	1651.57	19070.4
Karitiana_Sardinian	481.373	1.14069e-21	0	0.000268885	8.77482e-23	2.77196e-05	5.91685e-19	0.000267887	1.43082e-07	2.7645e-05	0.000968305	1866.46	18086.5	1884.84	18013.7	1884.84	18013.7
Karitiana_Sardinian	669.76	5.13027e-05	0.024351	0.000236105	2.63345e-06	4.63703e-05	0.0186456	0.000235039	2.58964e-06	4.63649e-05	0.0184051	2127.31	10784	2121.72	10528.9	2173.38	10785.3
Karitiana_Sardinian	910.024	0.000276716	0.176537	0.000212521	2.13082e-05	8.08377e-05	0.145271	0.000211106	2.13987e-05	8.10511e-05	0.146488	2368.48	6168.95	2082.08	5333.29	2449.64	6274.81
Karitiana_Sardinian	1216.45	0.000606341	0.48735	0.000208252	7.67133e-05	0.000122316	0.464129	0.00020582	7.68532e-05	0.00012279	0.467748	2429.31	4071.99	1575.77	2763.43	2343.72	4110.19
Karitiana_Sardinian	1607.26	0.00066767	0.736507	0.000190288	0.000129101	0.000151566	0.7553	0.000192942	0.000130601	0.000150783	0.759915	2591.45	3316.02	1376.34	1799.99	2390.03	3125.7
Karitiana_Sardinian	2105.68	0.00409608	0.998557	0.000158017	0.000144841	0.000143388	0.961105	0.000158434	0.000138784	0.000147307	0.907853	3155.89	3394.28	1427.47	1944.42	2852.89	3886.03
Karitiana_Sardinian	2741.36	1.34832e-20	0.998557	0.000121451	0.000110408	0.0001093	0.956945	0.000114342	0.000106284	0.000115363	0.925395	4372.86	4334.13	1909.37	2177.49	3815.98	4351.84
Karitiana_Sardinian	3552.08	1.34832e-20	0.998557	7.53336e-05	6.78045e-05	6.7052e-05	0.952407	7.22888e-05	6.40354e-05	6.99695e-05	0.900269	6916.7	7145.97	2952.71	3499.7	5901.16	6994.36
Karitiana_Sardinian	4586.06	2.62674e-06	0.998567	4.36485e-05	3.8965e-05	3.8508e-05	0.948555	4.15729e-05	3.59651e-05	4.1103e-05	0.870026	12027.1	12164.5	5095.18	5893.84	10183.1	11779.2
Karitiana_Sardinian	5904.77	0.000128379	0.99907	2.71751e-05	2.41169e-05	2.38323e-05	0.945624	2.5595e-05	2.29932e-05	2.45208e-05	0.917604	19535	20390.9	9835.51	9911.84	19661.9	19814.5
Karitiana_Sardinian	7586.62	0.000230777	0.999654	2.06052e-05	1.81896e-05	1.7966e-05	0.943167	1.87085e-05	1.77033e-05	1.85642e-05	0.94993	26725.7	26933.6	15068.5	14008.7	30131.7	28012.5
Karitiana_Sardinian	9731.6	0.000199364	0.999884	1.82202e-05	1.59962e-05	1.57904e-05	0.940662	1.59074e-05	1.60029e-05	1.64035e-05	0.990557	31432	30481.3	17448.4	16518	34894.8	33034.1
Karitiana_Sardinian	12467.2	0.000128978	0.999953	1.90377e-05	1.66072e-05	1.63835e-05	0.937701	1.64059e-05	1.66894e-05	1.69105e-05	1.00187	30476.8	29567.4	16632.1	16014.5	33263.4	32028.3
Karitiana_Sardinian	15956.2	3.69362e-05	0.999966	2.24741e-05	1.94283e-05	1.91505e-05	0.933501	1.91883e-05	1.95324e-05	1.95705e-05	1.00789	26057.6	25548.7	13395.9	13296.8	26791.4	26593.2
Karitiana_Sardinian	20405.9	1.97078e-05	0.999973	2.7927e-05	2.37839e-05	2.3412e-05	0.926543	2.36815e-05	2.37972e-05	2.36263e-05	1.00606	21113.5	21162.8	9847.98	10059	19695.7	20117.6
Karitiana_Sardinian	26081	2.49822e-05	0.999981	3.41637e-05	2.83046e-05	2.77943e-05	0.913671	2.7724e-05	2.80966e-05	2.78697e-05	1.01078	18034.9	17940.6	7536.2	7550.64	15072.3	15101.1
Karitiana_Sardinian	33318.9	3.62828e-05	0.99999	4.11314e-05	3.226e-05	3.1532e-05	0.887929	3.08372e-05	3.11359e-05	3.10849e-05	1.00565	16214.2	16085	6914.65	6230.42	13829.2	12460.8
Karitiana_Sardinian	42549.8	2.77587e-05	0.999995	5.19872e-05	3.6019e-05	3.48724e-05	0.829363	3.2573e-05	3.21874e-05	3.2593e-05	0.987858	15350.1	15340.7	4849.16	6221.52	9698.29	12443
Karitiana_Sardinian	54322.7	3.91235e-05	0.999998	9.07486e-05	4.23529e-05	4.00656e-05	0.647527	3.24877e-05	3.16904e-05	3.20241e-05	0.982467	15390.4	15613.2	6577.26	6560.29	13154.5	13120.6
Karitiana_Sardinian	69337.6	2.92833e-05	0.999999	-0.000140702	6.53977e-05	5.6533e-05	-1.55396	2.966e-05	2.90704e-05	2.9423e-05	0.984052	16857.7	16993.5	8253.41	8332.83	16506.8	16665.7
Karitiana_Sardinian	88487.2	1.05823e-05	1	-1.70048e-05	-0.000115715	-0.000305649	0.717273	2.32171e-05	2.30809e-05	2.32452e-05	0.99353	21535.9	21509.8	11972.4	12112	23944.9	24223.9
Karitiana_Sardinian	112910	5.78036e-06	1	-4.91907e-06	-1.23823e-05	-1.47833e-05	1.25693	1.72606e-05	1.64072e-05	1.68688e-05	0.961472	28967.7	29640.5	24576.8	24629	49153.7	49257.9
Karitiana_Sardinian	144058	6.92362e-07	1	-2.42261e-06	-5.07513e-06	-5.74896e-06	1.24214	1.51787e-05	1.64072e-05	1.68688e-05	0.959557	32940.9	31476.5	25290.6	25409.5	50581.2	50819.1
Karitiana_Sardinian	183784	6.92362e-07	1	-1.24296e-06	-2.37553e-06	-2.63229e-06	1.226	1.37908e-05	1.64072e-05	1.68688e-05	0.988652	36256.2	30564.9	25290.6	25409.5	50581.2	50819.1
Karitiana_Sardinian	234449	7.01225e-08	1	-4.54171e-07	-8.23552e-07	-9.02092e-07	1.21444	1.37908e-05	1.64072e-05	1.68688e-05	0.830536	36256.2	57180.4	20773.8	20881.5	41547.6	41763.1
Karitiana_Sardinian	299066	7.01225e-08	1	-1.3089e-07	-2.31965e-07	-2.52869e-07	1.20891	1.37908e-05	1.64072e-05	1.68688e-05	0.862933	36256.2	63305.5	20773.8	20881.5	41547.6	41763.1
Karitiana_Sardinian	381476	7.01225e-08	1	-5.85581e-08	-1.02929e-07	-1.12015e-07	1.20686	1.37908e-05	1.64072e-05	1.68688e-05	0.862933	36256.2	63305.5	20773.8	20881.5	41547.6	41763.1
Mandenka_Australian	0	2.94343e-25	0	1.10222e-06	0	4.73775e-06	0	9.39737e-07	2.6363e-08	4.93656e-06	0.00897265	532063	101285	453630	105535	453630	105535
Mandenka_Australian	70.4541	2.94343e-25	0	1.10222e-06	9.82335e-29	4.73775e-06	3.36418e-23	9.39737e-07	2.6363e-08	4.93656e-06	0.00897265	532063	101285	453630	105535	453630	105535
Mandenka_Australian	160.31	2.94343e-25	0	1.04632e-06	6.01794e-28	1.27559e-05	8.72024e-23	9.39737e-07	2.44364e-08	1.28769e-05	0.00353725	532063	38829.3	477869	39169.2	477869	39169.2
Mandenka_Australian	274.908	2.94343e-25	0	8.9862e-06	2.41244e-27	2.98301e-05	1.243e-22	8.80089e-06	2.59327e-08	3.00252e-05	0.00133584	56812.4	16652.7	55590.5	16716.7	55590.5	16716.7
Mandenka_Australian	421.065	2.94343e-25	0	2.14545e-05	2.18161e-27	1.76615e-05	1.11545e-22	2.15095e-05	1.60544e-07	1.76143e-05	0.00820698	23245.6	28386.1	23241.4	28284.7	23241.4	28284.7
Mandenka_Australian	607.469	2.94343e-25	0	2.97636e-05	5.60608e-27	3.14924e-05	1.83038e-22	2.9761e-05	3.81839e-07	3.1509e-05	0.0124641	16800.5	15868.5	16727	15821.5	16727	15821.5
Mandenka_Australian	845.2	6.02816e-05	0.0358947	2.92281e-05	1.41089e-06	6.89143e-05	0.0287518	2.90571e-05	1.38769e-06	6.90583e-05	0.0282869	17207.5	7240.26	16562.4	6960.99	17156.9	7210.85
Mandenka_Australian	1148.4	6.3659e-05	0.0822114	3.11323e-05	5.80696e-06	0.000141511	0.0672712	3.09569e-05	5.76052e-06	0.000141652	0.0667464	16151.5	3529.76	15028.1	3179.6	16263.6	3441
Mandenka_Australian	1535.1	0.000104466	0.172071	3.71311e-05	1.8441e-05	0.000214311	0.146682	3.69821e-05	1.84216e-05	0.000214125	0.146723	13520	2335.08	11955.7	1855.88	14013	2175.23
Mandenka_Australian	2028.27	0.000157294	0.320707	4.28141e-05	3.77396e-05	0.000217035	0.290473	4.26235e-05	3.78752e-05	0.000215505	0.293461	11730.6	2320.13	9870.22	1528.43	13035.7	2018.6
Mandenka_Australian	2657.26	0.000176153	0.487943	4.1225e-05	4.62254e-05	0.000156349	0.46793	4.09563e-05	4.65082e-05	0.000153519	0.478295	12208.1	3256.93	10160.7	1759.35	15118.5	2617.82
Mandenka_Australian	3459.46	0.000117239	0.597158	3.36655e-05	3.69039e-05	9.2342e-05	0.585742	3.33583e-05	3.71877e-05	8.98208e-05	0.6038	14988.8	5566.64	11898.9	2672.11	19004.4	4267.79
Mandenka_Australian	4482.55	7.90055e-05	0.672212	2.46359e-05	2.49592e-05	4.97899e-05	0.670713	2.42983e-05	2.5188e-05	4.8285e-05	0.694044	20577.6	10355.2	14882.8	4722.11	24887.2	7896.37
Mandenka_Australian	5787.38	7.99692e-05	0.748811	1.91462e-05	1.80953e-05	2.81958e-05	0.764449	1.88582e-05	1.82286e-05	2.74166e-05	0.787843	26513.6	18237.2	16929.6	8275.84	29606.6	14472.9
Mandenka_Australian	7451.52	8.96522e-05	0.828317	1.61791e-05	1.52032e-05	1.9417e-05	0.854204	1.59239e-05	1.53169e-05	1.88241e-05	0.881598	31399.2	26561.8	17944.7	12385	32808.5	22643.6
Mandenka_Australian	9573.92	0.000106088	0.903329	1.50774e-05	1.4585e-05	1.65684e-05	0.921768	1.50557e-05	1.46574e-05	1.60124e-05	0.943562	33210	31225.7	17625.7	15351.6	33547.6	29219.2
Mandenka_Australian	12280.8	0.000152916	0.966367	1.5666e-05	1.57081e-05	1.71027e-05	0.958728	1.6162e-05	1.57002e-05	1.61847e-05	0.970747	30936.7	30893.4	16723.6	15094.5	32884.7	29681.3
Mandenka_Australian	15733	9.14991e-05	0.984974	1.84877e-05	1.85943e-05	2.01217e-05	0.963198	1.93161e-05	1.86257e-05	1.84738e-05	0.985753	25885.2	27065.3	13163.9	13137.2	26129.9	26076.9
Mandenka_Australian	20135.9	5.52724e-05	0.991923	2.29801e-05	2.31333e-05	2.51367e-05	0.961547	2.39397e-05	2.31852e-05	2.2748e-05	0.993205	20885.8	21979.9	9272.58	10693.7	18470.3	21301
Mandenka_Australian	25751.3	4.7189e-05	0.995891	2.77873e-05	2.80534e-05	3.08892e-05	0.956206	2.86262e-05	2.7991e-05	2.74218e-05	0.998824	17466.5	18233.7	6645.83	8502.84	13264.4	16970.7
Mandenka_Australian	32913	4.66592e-05	0.998248	3.17342e-05	3.21742e-05	3.63903e-05	0.944571	3.19911e-05	3.15087e-05	3.07803e-05	1.00392	15629.3	16244.2	5453.76	6601.11	10898	13190.7
Mandenka_Australian	42046.7	4.86785e-05	0.999436	3.49102e-05	3.56113e-05	4.26107e-05	0.918754	3.32438e-05	3.29846e-05	3.2522e-05	1.00309	15040.4	15374.2	5323.85	5217.11	10644.7	10431.3
Mandenka_Australian	53695.8	5.97515e-05	0.999905	3.92937e-05	4.06405e-05	5.64974e-05	0.848524	3.23516e-05	3.28145e-05	3.24208e-05	1.01323	15455.2	15422.2	5682.24	4990.85	11363.9	9981.23
Mandenka_Australian	68552.6	6.7595e-05	0.999993	5.30905e-05	5.76829e-05	0.000197798	0.459828	2.9701e-05	3.03514e-05	2.97192e-05	1.02158	16834.4	16824.1	5800.74	5711.29	11601.4	11422.5
Mandenka_Australian	87500.8	4.96265e-05	0.999999	-0.00400684	-0.00027958	-3.24424e-05	0.138431	2.38536e-05	2.3842e-05	2.3788e-05	1.00089	20961.2	21019	7406.97	7411.53	14813.9	14823.1
Mandenka_Australian	111666	2.53879e-05	1	-1.63502e-05	-1.43893e-05	-7.25943e-06	1.21893	1.73063e-05	1.64746e-05	1.69359e-05	0.962242	28891.2	29523.1	11723	11731.3	23446.1	23462.7
Mandenka_Australian	142486	1.59782e-05	1	-5.28169e-06	-4.84285e-06	-2.88196e-06	1.18644	1.34854e-05	1.2953e-05	1.61619e-05	0.873806	37077	30937	15935.7	15922.6	31871.3	31845.2
Mandenka_Australian	181794	1.29839e-05	1	-2.50345e-06	-2.32871e-06	-1.48175e-06	1.16868	1.34854e-05	1.47063e-05	1.61619e-05	1.03851	33430.4	37410.1	17774.3	17840.1	35548.6	35680.2
Mandenka_Australian	231926	1.29839e-05	1	-1.3101e-06	-1.22822e-06	-8.12401e-07	1.15733	1.34854e-05	1.47063e-05	1.61619e-05	1.12605	29499.4	54522	17774.3	17840.1	35548.6	35680.2
Mandenka_Australian	295862	3.70488e-07	1	-2.45665e-07	-2.31428e-07	-1.56946e-07	1.14964	1.34854e-05	1.0899e-05	1.61619e-05	1.18952	54617.9	54522	19346.3	19571.9	38692.7	39143.9
Mandenka_Australian	377406	3.70488e-07	1	-6.99333e-08	-6.59556e-08	-4.49967e-08	1.14775	1.34854e-05	1.0899e-05	1.61619e-05	1.45471	86002.3	54522	19346.3	19571.9	38692.7	39143.9
Mandenka_Australian	481403	3.70488e-07	1	-4.55777e-08	-4.3003e-08	-2.94015e-08	1.14706	1.34854e-05	1.0899e-05	1.61619e-05	1.45471	86002.3	54522	19346.3	19571.9	38692.7	39143.9
Mandenka_Dai	0	1.08734e-25	0	7.85324e-07	0	4.41782e-07	0	9.39737e-07	3.64794e-08	3.41941e-07	0.0569244	532063	1.46224e+06	636680	1.13178e+06	636680	1.13178e+06
Mandenka_Dai	69.4096	1.08734e-25	0	7.85324e-07	3.33415e-30	4.41782e-07	5.43417e-24	9.39737e-07	3.64794e-08	3.41941e-07	0.0569244	532063	1.46224e+06	636680	1.13178e+06	636680	1.13178e+06
Mandenka_Dai	157.933	1.08734e-25	0	1.10238e-06	8.05792e-29	4.69197e-06	2.7813e-23	9.39737e-07	2.47984e-08	4.89155e-06	0.00850528	532063	102217	453550	106525	453550	106525
Mandenka_Dai	270.833	1.08734e-25	0	8.97359e-06	6.7475e-28	2.2908e-05	4.23286e-23	8.80089e-06	2.48067e-08	2.309e-05	0.00155573	56812.4	21654.4	55667.9	21773.3	55667.9	21773.3
Mandenka_Dai	414.822	1.08734e-25	0	2.0644e-05	1.15722e-27	2.56991e-05	4.99416e-23	2.05926e-05	8.42741e-08	2.57584e-05	0.00363635	24280.5	19411.2	24157.1	19400.6	24157.1	19400.6
Mandenka_Dai	598.463	1.08734e-25	0	2.98426e-05	2.7648e-27	4.26494e-05	7.62789e-23	2.9761e-05	1.50849e-07	4.27461e-05	0.00416094	16800.5	11697	16682.5	11653.4	16682.5	11653.4
Mandenka_Dai	832.672	2.64323e-05	0.0156669	2.92513e-05	7.18267e-07	8.62051e-05	0.0124422	2.90571e-05	7.21172e-07	8.63863e-05	0.012494	17207.5	5787.95	16813.7	5633.93	17077.1	5722.2
Mandenka_Dai	1131.38	5.90921e-05	0.059002	3.08395e-05	4.34962e-06	0.000150798	0.0478935	3.06603e-05	4.29674e-06	0.000150996	0.0473062	16307.7	3311.35	15431	3040.14	16341.5	3219.51
Mandenka_Dai	1512.34	0.000150015	0.186647	3.71638e-05	1.81501e-05	0.000188065	0.16117	3.69821e-05	1.81632e-05	0.000188033	0.16144	13520	2659.11	11813.1	2124.94	14018	2521.56
Mandenka_Dai	1998.21	0.000232254	0.390081	4.25439e-05	4.0417e-05	0.00017729	0.367705	4.22539e-05	4.07309e-05	0.000176358	0.372631	11833.2	2835.14	9681.62	1801.58	13458.2	2504.34
Mandenka_Dai	2617.87	0.000220581	0.569616	4.17483e-05	4.94143e-05	0.000131802	0.569451	4.14806e-05	4.97836e-05	0.000130184	0.580009	12053.8	3840.71	10041.7	1951.03	15761.6	3062.36
Mandenka_Dai	3408.17	0.000112114	0.656677	3.36759e-05	3.93515e-05	8.50603e-05	0.662839	3.33583e-05	3.96932e-05	8.35631e-05	0.678973	14988.8	5983.5	12256	2704.19	20304.2	4479.96
Mandenka_Dai	4416.1	9.1801e-05	0.728855	2.54423e-05	2.6379e-05	4.5269e-05	0.746105	2.50687e-05	2.66391e-05	4.44677e-05	0.766192	19945.2	11244.1	14120.8	4906.48	24412.7	8482.6
Mandenka_Dai	5701.58	6.65112e-05	0.781984	1.92287e-05	1.88923e-05	2.75516e-05	0.807702	1.88582e-05	1.90675e-05	2.71677e-05	0.828555	26513.6	18404.2	16927.1	8036.34	30163.9	14320.6
Mandenka_Dai	7341.06	7.61212e-05	0.841424	1.65217e-05	1.59675e-05	2.00506e-05	0.873203	1.61231e-05	1.61312e-05	1.97762e-05	0.898694	31011.4	25282.9	17951	11317.2	33055.3	20839.7
Mandenka_Dai	9432	8.67899e-05	0.900182	1.55205e-05	1.51605e-05	1.71937e-05	0.926843	1.51079e-05	1.53142e-05	1.70633e-05	0.952046	33095.2	29302.7	17652.9	13856.8	33543.8	26330.4
Mandenka_Dai	12098.7	0.000116657	0.954857	1.59935e-05	1.59969e-05	1.72539e-05	0.962297	1.58124e-05	1.61115e-05	1.70975e-05	0.979129	31620.8	29244	16494.8	14352	32245	28056.1
Mandenka_Dai	15499.8	8.37695e-05	0.978174	1.86908e-05	1.87659e-05	1.99708e-05	0.970778	1.8908e-05	1.87619e-05	1.9401e-05	0.979501	26443.8	25771.8	12956.9	12942.7	25631.1	25602.8
Mandenka_Dai	19837.4	4.68901e-05	0.987008	2.30196e-05	2.31382e-05	2.46362e-05	0.971054	2.34866e-05	2.31667e-05	2.32633e-05	0.991093	21288.7	21493.1	9111.21	10700.8	18104	21262.6
Mandenka_Dai	25369.5	4.42616e-05	0.993043	2.77984e-05	2.80585e-05	3.01628e-05	0.968181	2.82475e-05	2.805e-05	2.76567e-05	1.0035	17700.7	18078.8	6484.87	8602.76	12924.6	17145.7
Mandenka_Dai	32425	4.73727e-05	0.997034	3.20799e-05	3.25647e-05	3.57291e-05	0.960483	3.19911e-05	3.1692e-05	3.1623e-05	0.996382	15629.3	15811.3	5229.87	6716.36	10444.2	13412.8
Mandenka_Dai	41423.4	5.72705e-05	0.999203	3.51326e-05	3.59167e-05	4.10789e-05	0.942553	3.32438e-05	3.30068e-05	3.31926e-05	0.993634	15040.4	15063.6	5169.06	5909.4	10334	11814.1
Mandenka_Dai	52899.7	5.56557e-05	0.999844	3.91685e-05	4.06574e-05	5.17127e-05	0.894739	3.24764e-05	3.23695e-05	3.23453e-05	0.998724	15395.8	15458.2	5682.09	4984.95	11363.3	9969.12
Mandenka_Dai	67536.3	6.4843e-05	0.999986	5.20762e-05	5.69644e-05	0.000120679	0.659479	2.99678e-05	2.9975e-05	2.94109e-05	1.00962	16684.6	17000.5	5954.36	5829.32	11908.6	11658.5
Mandenka_Dai	86203.2	5.04576e-05	0.999999	0.000878046	-0.000423011	-4.53168e-05	-1.01596	2.49796e-05	2.42923e-05	2.42354e-05	0.98719	20016.3	20631	7287.05	7297.16	14574.1	14594.3
Mandenka_Dai	110011	2.58713e-05	1	-1.75173e-05	-1.51728e-05	-8.6562e-06	1.1594	1.73063e-05	1.7148e-05	1.80029e-05	0.971306	28891.2	27773.3	11664	11699.7	23328.1	23399.5
Mandenka_Dai	140374	1.35518e-05	1	-5.07245e-06	-4.60767e-06	-3.04059e-06	1.13587	1.35725e-05	1.30115e-05	1.26417e-05	0.992709	36839.3	39551.7	18115	18156.9	36230.1	36313.8
Mandenka_Dai	179099	1.25974e-05	1	-2.47869e-06	-2.28596e-06	-1.5904e-06	1.12357	1.35725e-05	1.38664e-05	1.27921e-05	1.014	34345.8	39086.5	22876.4	23074.8	45752.7	46149.6
Mandenka_Dai	228487	1.25974e-05	1	-1.44796e-06	-1.3468e-06	-9.66847e-07	1.11545	1.35725e-05	1.38664e-05	1.77916e-05	0.798269	29499.4	28103.1	22876.4	23074.8	45752.7	46149.6
Mandenka_Dai	291476	2.50187e-07	1	-3.48441e-07	-3.26e-07	-2.3931e-07	1.10931	1.35725e-05	1.4266e-05	1.77916e-05	1.05885	54617.9	28103.1	20741.5	21041	41483	42082
Mandenka_Dai	371810	2.50187e-07	1	-8.39911e-08	-7.87198e-08	-5.81812e-08	1.10739	1.35725e-05	1.4266e-05	1.77916e-05	1.20871	86002.3	28103.1	20741.5	21041	41483	42082
Mandenka_Dai	474266	2.50187e-07	1	-4.35617e-08	-4.08496e-08	-3.02549e-08	1.10679	1.35725e-05	1.4266e-05	1.77916e-05	1.20871	86002.3	28103.1	20741.5	21041	41483	42082
Mandenka_Sardinian	0	1.67288e-25	0	1.03514e-06	0	1.50156e-05	0	9.39737e-07	2.73301e-08	1.51225e-05	0.00340303	532063	33063.3	483026	33298.7	483026	33298.7
Mandenka_Sardinian	69.3725	1.67288e-25	0	1.03514e-06	1.74168e-28	1.50156e-05	2.17022e-23	9.39737e-07	2.73301e-08	1.51225e-05	0.00340303	532063	33063.3	483026	33298.7	483026	33298.7
Mandenka_Sardinian	157.848	1.67288e-25	0	1.03514e-06	3.95989e-28	1.50139e-05	4.93474e-23	9.39737e-07	2.48124e-08	1.51225e-05	0.00308953	532063	33063.3	483028	33302.6	483028	33302.6
Mandenka_Sardinian	270.688	1.67288e-25	0	8.98141e-06	1.15444e-27	2.55395e-05	6.68836e-23	8.80089e-06	2.48099e-08	2.57316e-05	0.0014369	56812.4	19431.3	55620.6	19554.2	55620.6	19554.2
Mandenka_Sardinian	414.601	1.67288e-25	0	2.06576e-05	1.87865e-27	2.71881e-05	7.85293e-23	2.05926e-05	3.01521e-08	2.72623e-05	0.00126015	24280.5	18340.3	24141.7	18364.2	24141.7	18364.2
Mandenka_Sardinian	598.142	3.78603e-27	0	2.9833e-05	2.82383e-27	4.06609e-05	8.01156e-23	2.9761e-05	3.92942e-07	4.07489e-05	0.0111457	16800.5	12270.3	16688.3	12248.8	16688.3	12248.8
Mandenka_Sardinian	832.224	6.76018e-05	0.0395615	2.9243e-05	1.56291e-06	6.93359e-05	0.0317088	2.90571e-05	1.53485e-06	6.9489e-05	0.0311499	17207.5	7195.38	16507.3	6910.67	17160.3	7184.07
Mandenka_Sardinian	1130.78	7.1503e-05	0.0904589	3.08487e-05	5.32961e-06	0.000113095	0.074051	3.06603e-05	5.25194e-06	0.000113319	0.0729541	16307.7	4412.33	15062.2	3999.32	16424.7	4361.1
Mandenka_Sardinian	1511.53	0.000157251	0.219281	3.71816e-05	1.74978e-05	0.000145995	0.191048	3.69821e-05	1.75137e-05	0.000146153	0.191266	13520	3421.08	11499.1	2704.9	14020.7	3298.03
Mandenka_Sardinian	1997.14	0.000244357	0.423174	4.25727e-05	3.88769e-05	0.000149688	0.404418	4.22539e-05	3.92055e-05	0.000149333	0.40927	11833.2	3348.21	9384.96	2095.15	13356.4	2981.77
Mandenka_Sardinian	2616.46	0.000225581	0.596096	4.17821e-05	4.99654e-05	0.000123732	0.60376	4.14806e-05	5.03576e-05	0.000122843	0.61291	12053.8	4070.25	10049.1	2017.34	16039.3	3219.87
Mandenka_Sardinian	3406.34	0.000131763	0.690269	3.37646e-05	4.00544e-05	7.93189e-05	0.708404	3.33583e-05	4.04902e-05	7.8395e-05	0.724636	14988.8	6377.96	12416.7	2786.65	20987.6	4710.18
Mandenka_Sardinian	4413.74	6.46816e-05	0.737697	2.54928e-05	2.64833e-05	4.43167e-05	0.758732	2.50687e-05	2.67791e-05	4.38423e-05	0.777209	19945.2	11404.5	14002.7	4895.26	24332.4	8506.49
Mandenka_Sardinian	5698.53	7.14714e-05	0.792471	1.92582e-05	1.88834e-05	2.66306e-05	0.823008	1.88582e-05	1.90815e-05	2.64486e-05	0.842323	26513.6	18904.6	16672.3	8181.12	29884.5	14664.4
Mandenka_Sardinian	7337.12	6.5797e-05	0.842368	1.64894e-05	1.5815e-05	1.95549e-05	0.877527	1.61231e-05	1.59671e-05	1.94287e-05	0.898246	31011.4	25735.2	17721.5	11484.4	32649.5	21158.4
Mandenka_Sardinian	9426.96	0.000111284	0.9129	1.5368e-05	1.49963e-05	1.65008e-05	0.941127	1.51079e-05	1.51127e-05	1.6429e-05	0.958416	33095.2	30434	17403.5	14666.2	33291.2	28055
Mandenka_Sardinian	12092.2	0.000111423	0.959165	1.58752e-05	1.58509e-05	1.68368e-05	0.969116	1.58124e-05	1.59496e-05	1.67391e-05	0.979963	31620.8	29870.1	16406.1	14695.1	32142.3	28790.1
Mandenka_Sardinian	15491.5	6.82443e-05	0.977403	1.86773e-05	1.86936e-05	1.96468e-05	0.975555	1.8908e-05	1.8715e-05	1.92441e-05	0.981071	26443.8	25981.9	12749.3	13009.2	25210.5	25724.4
Mandenka_Sardinian	19826.8	4.21567e-05	0.985823	2.30782e-05	2.31229e-05	2.42895e-05	0.976317	2.34866e-05	2.32311e-05	2.32223e-05	0.994719	21288.7	21531	8918.54	10673.9	17710.6	21196.6
Mandenka_Sardinian	25355.9	4.37452e-05	0.99235	2.78135e-05	2.79933e-05	2.9634e-05	0.974571	2.82475e-05	2.81215e-05	2.74944e-05	1.00899	17700.7	18185.5	6425.83	8564.4	12802.5	17063.3
Mandenka_Sardinian	32407.7	4.65275e-05	0.996687	3.18781e-05	3.22559e-05	3.47099e-05	0.968819	3.19911e-05	3.1678e-05	3.08238e-05	1.00861	15629.3	16221.2	5280.49	6706.99	10543.5	13391.8
Mandenka_Sardinian	41401.2	5.03389e-05	0.998956	3.49229e-05	3.55404e-05	3.94884e-05	0.955243	3.32438e-05	3.28817e-05	3.25177e-05	1.00003	15040.4	15376.2	5233.15	5484.63	10460.8	10963.5
Mandenka_Sardinian	52871.4	5.75325e-05	0.999806	3.90531e-05	4.02182e-05	4.83802e-05	0.919974	3.24764e-05	3.23685e-05	3.2192e-05	1.00106	15395.8	15531.8	5681.08	5059.63	11361.1	10118.3
Mandenka_Sardinian	67500.2	6.65497e-05	0.999984	5.22333e-05	5.60178e-05	9.49156e-05	0.761376	2.99678e-05	3.03209e-05	2.98424e-05	1.0139	16684.6	16754.7	5821.66	5720.27	11643.2	11440.5
Mandenka_Sardinian	86157.6	5.18911e-05	0.999999	0.000954094	-0.000577035	-5.7263e-05	-1.28683	2.49796e-05	2.46197e-05	2.38937e-05	1.00749	20016.3	20926	7141.97	7143.42	14283.9	14286.8
Mandenka_Sardinian	109952	2.66478e-05	1	-1.73121e-05	-1.5426e-05	-9.54455e-06	1.14877	1.73063e-05	1.7207e-05	1.73912e-05	0.99183	28891.2	28750.2	11428.9	11443.1	22857.8	22886.2
Mandenka_Sardinian	140299	1.63665e-05	1	-5.39733e-06	-4.99681e-06	-3.51956e-06	1.12075	1.35725e-05	1.31312e-05	1.57269e-05	0.89635	36839.3	31792.6	15971.7	15974.2	31943.5	31948.4
Mandenka_Sardinian	179003	1.30968e-05	1	-2.49437e-06	-2.33927e-06	-1.73061e-06	1.10735	1.35725e-05	1.3914e-05	1.57269e-05	0.900103	34345.8	30564.9	19002.5	19107.3	38005.1	38214.7
Mandenka_Sardinian	228365	1.30968e-05	1	-1.3518e-06	-1.27645e-06	-9.70462e-07	1.09931	1.35725e-05	1.3914e-05	1.57269e-05	1.04854	29499.4	52136	19002.5	19107.3	38005.1	38214.7
Mandenka_Sardinian	291320	3.89217e-07	1	-2.78986e-07	-2.6459e-07	-2.04816e-07	1.0938	1.35725e-05	1.17057e-05	1.57269e-05	1.37288	54617.9	63305.5	19719.8	19968.5	39439.6	39937
Mandenka_Sardinian	371611	3.89217e-07	1	-8.02299e-08	-7.61763e-08	-5.92453e-08	1.09233	1.35725e-05	1.17057e-05	1.57269e-05	1.70736	86002.3	63305.5	19719.8	19968.5	39439.6	39937
Mandenka_Sardinian	474013	3.89217e-07	1	-5.09101e-08	-4.83578e-08	-3.76747e-08	1.09179	1.35725e-05	1.17057e-05	1.57269e-05	1.70736	86002.3	63305.5	19719.8	19968.5	39439.6	39937
Mbuti_Australian	0	1.74675e-26	0	2.05222e-05	0	5.1225e-06	0	2.072e-05	3.91071e-08	4.93656e-06	0.00304851	24131.3	101285	24363.8	97608.6	24363.8	97608.6
Mbuti_Australian	75.2124	1.74675e-26	0	2.05222e-05	6.72852e-30	5.1225e-06	5.24749e-25	2.072e-05	3.91071e-08	4.93656e-06	0.00304851	24131.3	101285	24363.8	97608.6	24363.8	97608.6
Mbuti_Australian	171.136	1.74675e-26	0	2.06422e-05	4.66215e-29	1.55984e-05	2.57288e-24	2.072e-05	5.16158e-07	1.55236e-05	0.0284827	24131.3	32208.9	24222	32022.3	24222	32022.3
Mbuti_Australian	293.475	1.74675e-26	0	2.80276e-05	1.39768e-28	2.72891e-05	5.05339e-24	2.80499e-05	3.52476e-08	2.72672e-05	0.00127438	17825.4	18337	17823.3	18277.6	17823.3	18277.6
Mbuti_Australian	449.502	1.74675e-26	0	3.74711e-05	1.60733e-28	2.05416e-05	5.54132e-24	3.76337e-05	2.28832e-08	2.03932e-05	0.000788712	13286	24518	13311.8	24307.2	13311.8	24307.2
Mbuti_Australian	648.496	1.74675e-26	0	4.84971e-05	4.40857e-28	3.91077e-05	1.00647e-23	4.85937e-05	8.19534e-08	3.90188e-05	0.00187081	10289.4	12814.3	10262.6	12720	10262.6	12720
Mbuti_Australian	902.288	1.74675e-26	0	5.19262e-05	1.30524e-27	8.35594e-05	1.92676e-23	5.18643e-05	6.07397e-07	8.35771e-05	0.00896916	9640.55	5982.5	9576.55	5884.66	9576.55	5884.66
Mbuti_Australian	1225.97	1.74675e-26	0	4.32342e-05	3.27166e-27	0.000156226	3.28051e-23	4.30846e-05	2.78605e-06	0.000156147	0.0279679	11605.1	3202.11	11535.5	3068.79	11535.5	3068.79
Mbuti_Australian	1638.78	7.53111e-05	0.076238	3.77271e-05	8.08784e-06	0.000217037	0.0634928	3.75907e-05	8.08756e-06	0.000216187	0.0637374	13301.2	2312.82	12527.1	2004.07	13482.1	2156.86
Mbuti_Australian	2165.26	7.43357e-05	0.164001	3.32538e-05	1.60227e-05	0.000201385	0.136574	3.31248e-05	1.60914e-05	0.000199026	0.138628	15094.4	2512.23	13542.9	1984.7	15763.9	2310.2
Mbuti_Australian	2836.73	9.70816e-05	0.292065	2.83658e-05	2.07112e-05	0.000137876	0.249169	2.82128e-05	2.08241e-05	0.000134692	0.255659	17722.4	3712.16	15027.4	2639.17	19416.3	3409.98
Mbuti_Australian	3693.1	8.35378e-05	0.410148	2.32782e-05	1.92125e-05	8.35134e-05	0.359813	2.30858e-05	1.93555e-05	8.08247e-05	0.372542	21658.4	6186.23	17349.6	3992.36	24465.6	5629.81
Mbuti_Australian	4785.3	8.98697e-05	0.540792	1.99736e-05	1.626e-05	4.4914e-05	0.501173	1.97792e-05	1.64132e-05	4.32602e-05	0.52073	25279.1	11558	18267.6	6762.66	28146.5	10419.8
Mbuti_Australian	6178.25	0.00010884	0.688067	1.70736e-05	1.45821e-05	2.61278e-05	0.675076	1.69488e-05	1.47395e-05	2.50989e-05	0.701086	29500.7	19921.2	18935.5	10582.5	31964.4	17864
Mbuti_Australian	7954.78	0.00010455	0.805776	1.58021e-05	1.39558e-05	1.88054e-05	0.80652	1.56745e-05	1.41718e-05	1.78913e-05	0.844416	31898.9	27946.6	17853.3	14427.6	32239	26053.1
Mbuti_Australian	10220.6	8.44957e-05	0.880813	1.5296e-05	1.41427e-05	1.70283e-05	0.875052	1.58566e-05	1.44717e-05	1.57421e-05	0.91597	31532.6	31761.9	16970.5	16048.7	31918.3	30184.5
Mbuti_Australian	13110.2	8.47626e-05	0.936189	1.65878e-05	1.59614e-05	1.84042e-05	0.912289	1.76411e-05	1.62137e-05	1.68057e-05	0.941379	28342.9	29751.8	14973.4	14729.5	28991.4	28519.1
Mbuti_Australian	16795.6	7.22819e-05	0.967656	1.99183e-05	1.94024e-05	2.2066e-05	0.924271	2.10801e-05	1.97244e-05	1.9802e-05	0.964938	23719	25249.9	11461	12552.5	22551.3	24699.1
Mbuti_Australian	21495.8	5.38559e-05	0.983042	2.44272e-05	2.38913e-05	2.73674e-05	0.92254	2.55677e-05	2.44709e-05	2.39568e-05	0.988232	19555.9	20870.9	8150.68	10352.7	16163.1	20529.8
Mbuti_Australian	27490.5	4.93485e-05	0.992026	2.89636e-05	2.84213e-05	3.34106e-05	0.911316	2.98818e-05	2.91978e-05	2.81201e-05	1.00679	16732.6	17780.9	5996.95	8341.52	11946.1	16616.5
Mbuti_Australian	35135.8	4.98634e-05	0.996984	3.27596e-05	3.21137e-05	3.9773e-05	0.885498	3.26285e-05	3.24284e-05	3.14662e-05	1.01189	15324	15890.1	5124.58	6463.85	10233.7	12908.2
Mbuti_Australian	44886.5	5.69232e-05	0.999268	3.59048e-05	3.4899e-05	4.85074e-05	0.826872	3.33231e-05	3.32807e-05	3.27439e-05	1.00749	15004.6	15270	5418.28	5315.88	10832.6	10627.9
Mbuti_Australian	57322.2	6.42004e-05	0.999904	4.12716e-05	3.92268e-05	7.77699e-05	0.659044	3.19778e-05	3.2286e-05	3.21853e-05	1.00637	15635.8	15535.1	5883.93	4961.8	11767.3	9923.13
Mbuti_Australian	73182.5	6.91883e-05	0.999994	6.35551e-05	5.5221e-05	-0.000177191	-0.971896	2.86051e-05	2.9064e-05	2.85297e-05	1.01738	17479.4	17525.6	6075.65	5926.44	12151.3	11852.8
Mbuti_Australian	93410.4	4.48061e-05	0.999999	-9.56113e-05	-0.000202764	-1.66065e-05	3.61375	2.2402e-05	2.21939e-05	2.13432e-05	1.01469	22319.4	23426.6	8067.61	8080.45	16135.2	16160.9
Mbuti_Australian	119208	2.28121e-05	1	-1.12635e-05	-1.32894e-05	-4.74774e-06	1.66001	1.60646e-05	1.5293e-05	1.66779e-05	0.934138	31124.3	29979.8	12344.8	12361.6	24689.7	24723.3
Mbuti_Australian	152110	1.50997e-05	1	-4.10429e-06	-4.61793e-06	-2.0508e-06	1.50052	1.29255e-05	1.25062e-05	1.61619e-05	0.859908	38683.1	30937	15971.9	15970.5	31943.7	31940.9
Mbuti_Australian	194072	1.07971e-05	1	-1.87519e-06	-2.07177e-06	-1.01133e-06	1.43548	1.29255e-05	1.25062e-05	1.61619e-05	1.15737	31755.5	44373.5	18732.9	18865.5	37465.8	37731
Mbuti_Australian	247590	1.07971e-05	1	-1.01503e-06	-1.11082e-06	-5.71432e-07	1.40037	1.29255e-05	1.25062e-05	1.61619e-05	1.21622	30237.7	54522	18732.9	18865.5	37465.8	37731
Mbuti_Australian	315844	3.05417e-07	1	-1.81519e-07	-1.97442e-07	-1.05168e-07	1.3774	1.29255e-05	1.25062e-05	1.61619e-05	0.873001	77708.5	54522	18979.3	19222.3	37958.6	38444.6
Mbuti_Australian	402894	3.05417e-07	1	-4.91304e-08	-5.33672e-08	-2.86522e-08	1.37222	1.29255e-05	1.25062e-05	1.61619e-05	0.873001	77708.5	54522	18979.3	19222.3	37958.6	38444.6
Mbuti_Australian	513916	3.05417e-07	1	-3.36608e-08	-3.65465e-08	-1.96751e-08	1.37043	1.29255e-05	1.25062e-05	1.61619e-05	0.873001	77708.5	54522	18979.3	19222.3	37958.6	38444.6
Mbuti_Dai	0	1.82941e-26	0	2.0684e-05	0	3.72748e-07	0	2.072e-05	3.47989e-08	3.41941e-07	0.00330443	24131.3	1.46224e+06	24173.3	1.34139e+06	24173.3	1.34139e+06
Mbuti_Dai	74.3748	1.82941e-26	0	2.0684e-05	5.07162e-31	3.72748e-07	4.81709e-26	2.072e-05	3.47989e-08	3.41941e-07	0.00330443	24131.3	1.46224e+06	24173.3	1.34139e+06	24173.3	1.34139e+06
Mbuti_Dai	169.23	1.82941e-26	0	2.05283e-05	2.27496e-29	7.34714e-06	1.63223e-24	2.072e-05	4.852e-07	7.16636e-06	0.0347984	24131.3	69770.4	24357	68008.7	24357	68008.7
Mbuti_Dai	290.207	1.82941e-26	0	2.7996e-05	1.24283e-28	2.34079e-05	4.83554e-24	2.80499e-05	1.61511e-07	2.33568e-05	0.00628366	17825.4	21407	17843.9	21304.6	17843.9	21304.6
Mbuti_Dai	444.497	1.82941e-26	0	3.59874e-05	2.24981e-28	2.77204e-05	7.06289e-24	3.60679e-05	2.31417e-08	2.76459e-05	0.000726428	13862.7	18085.9	13864.3	17978.1	13864.3	17978.1
Mbuti_Dai	641.274	1.82941e-26	0	4.8546e-05	5.21807e-28	4.46762e-05	1.11949e-23	4.85937e-05	3.02719e-08	4.46336e-05	0.00064942	10289.4	11202.3	10252.1	11117.3	10252.1	11117.3
Mbuti_Dai	892.24	1.82941e-26	0	5.19748e-05	1.56494e-27	9.6745e-05	2.10455e-23	5.18643e-05	3.56382e-07	9.68245e-05	0.00479367	9640.55	5163.98	9567.59	5065.05	9567.59	5065.05
Mbuti_Dai	1212.31	3.4485e-05	0.027762	4.32835e-05	2.3239e-06	0.000164649	0.0223524	4.30846e-05	2.3079e-06	0.000164539	0.0222316	11605.1	3038.8	11273.7	2840.02	11586.7	2918.87
Mbuti_Dai	1620.53	6.03466e-05	0.0869735	3.77614e-05	8.1755e-06	0.000192305	0.0710707	3.75907e-05	8.17101e-06	0.000191713	0.0712681	13301.2	2608.07	12409.9	2271.48	13489.3	2469.04
Mbuti_Dai	2141.15	0.000104345	0.205115	3.33021e-05	1.7565e-05	0.000168812	0.173812	3.31248e-05	1.76314e-05	0.000167328	0.175915	15094.4	2988.14	13181.6	2326.83	15885.3	2804.1
Mbuti_Dai	2805.14	0.000119551	0.350816	2.84238e-05	2.27468e-05	0.00011813	0.310423	2.82128e-05	2.2874e-05	0.000116213	0.316758	17722.4	4302.45	14605.1	2935.53	19728.8	3965.35
Mbuti_Dai	3651.98	9.85468e-05	0.475287	2.37925e-05	2.05872e-05	7.0639e-05	0.436023	2.35422e-05	2.07547e-05	6.9093e-05	0.448097	21238.5	7236.63	16386.5	4429.52	24174.8	6534.82
Mbuti_Dai	4732	9.58502e-05	0.597057	2.00175e-05	1.72662e-05	4.0197e-05	0.573489	1.97792e-05	1.74395e-05	3.92335e-05	0.591042	25279.1	12744.2	17724	7082.12	28306.3	11310.5
Mbuti_Dai	6109.44	9.80368e-05	0.714471	1.74786e-05	1.52712e-05	2.53812e-05	0.712613	1.7324e-05	1.5408e-05	2.47717e-05	0.732047	28861.7	20184.3	18159.5	10458.1	31134	17930.1
Mbuti_Dai	7866.19	9.81684e-05	0.81609	1.58459e-05	1.44794e-05	1.92775e-05	0.824489	1.56924e-05	1.46134e-05	1.8774e-05	0.847978	31862.6	26632.6	18242	13323.7	33129.1	24197.1
Mbuti_Dai	10106.7	6.96354e-05	0.87647	1.58414e-05	1.46652e-05	1.74797e-05	0.880232	1.57483e-05	1.48716e-05	1.67825e-05	0.914312	31749.5	29793	16498.6	15054.5	30959.2	28249.3
Mbuti_Dai	12964.2	0.000104058	0.94214	1.68795e-05	1.63097e-05	1.83455e-05	0.926027	1.73845e-05	1.65717e-05	1.72961e-05	0.955677	28761.2	28908.2	14701.1	14556.7	28551.6	28271.1
Mbuti_Dai	16608.6	6.14284e-05	0.967312	2.00258e-05	1.94946e-05	2.16682e-05	0.935129	2.07002e-05	1.99385e-05	1.99457e-05	0.981084	24154.4	25068.1	11220.7	12628.4	22074.5	24844
Mbuti_Dai	21256.5	4.28833e-05	0.98034	2.46372e-05	2.40622e-05	2.68827e-05	0.934096	2.51364e-05	2.44984e-05	2.48317e-05	0.980559	19891.4	20135.5	7820.18	10280.5	15486.6	20358.8
Mbuti_Dai	27184.3	4.61783e-05	0.99022	2.92814e-05	2.87369e-05	3.2798e-05	0.925811	2.98818e-05	2.91271e-05	2.90751e-05	0.988082	16732.6	17196.8	5697.29	8302.04	11338.9	16522.9
Mbuti_Dai	34744.6	4.95314e-05	0.996237	3.30787e-05	3.24767e-05	3.86881e-05	0.905063	3.26285e-05	3.25175e-05	3.21623e-05	1.00377	15324	15546.1	4930.89	6476.5	9843.23	12928.6
Mbuti_Dai	44386.6	5.90784e-05	0.99912	3.62189e-05	3.52932e-05	4.60737e-05	0.857747	3.33231e-05	3.34604e-05	3.31604e-05	1.00658	15004.6	15078.2	5315.38	5430.02	10626.1	10855.3
Mbuti_Dai	56683.9	6.3953e-05	0.999882	4.13655e-05	3.94955e-05	6.73236e-05	0.726761	3.22098e-05	3.2147e-05	3.17945e-05	1.00453	15523.2	15726	5909.15	5003.08	11817.6	10005.6
Mbuti_Dai	72367.4	6.91235e-05	0.999993	6.31275e-05	5.56282e-05	-0.000645771	-0.190951	2.91107e-05	2.86902e-05	2.83112e-05	0.999278	17175.8	17660.8	6143.67	5992.58	12287.3	11985.1
Mbuti_Dai	92369.6	4.66947e-05	0.999999	-0.000105482	-0.000216687	-2.03677e-05	3.44357	2.2402e-05	2.22312e-05	2.2564e-05	0.988803	22319.4	22159.2	8029.86	8044.65	16059.7	16089.3
Mbuti_Dai	117881	2.26553e-05	1	-1.13896e-05	-1.3229e-05	-5.34173e-06	1.58134	1.60646e-05	1.56227e-05	1.54768e-05	0.990617	31124.3	32306.4	12815.2	12843.3	25630.5	25686.6
Mbuti_Dai	150416	1.33252e-05	1	-4.00108e-06	-4.45282e-06	-2.19108e-06	1.43821	1.30393e-05	1.26159e-05	1.22366e-05	0.99825	38345.5	40860.9	17824.3	17838.9	35648.6	35677.8
Mbuti_Dai	191911	1.1466e-05	1	-2.0082e-06	-2.19957e-06	-1.17544e-06	1.38179	1.30393e-05	1.26159e-05	1.44586e-05	1.13832	32572.9	34581.4	20619.5	20805.4	41239	41610.8
Mbuti_Dai	244832	1.1466e-05	1	-1.12099e-06	-1.21668e-06	-6.83367e-07	1.3486	1.30393e-05	1.26159e-05	1.77916e-05	0.988486	30237.7	28103.1	20619.5	20805.4	41239	41610.8
Mbuti_Dai	312327	2.59277e-07	1	-2.21412e-07	-2.38877e-07	-1.38785e-07	1.32637	1.30393e-05	1.26159e-05	1.77916e-05	0.45161	77708.5	28103.1	19728.8	20013	39457.6	40026.1
Mbuti_Dai	398408	2.59277e-07	1	-5.39485e-08	-5.81183e-08	-3.40535e-08	1.32084	1.30393e-05	1.26159e-05	1.77916e-05	0.45161	77708.5	28103.1	19728.8	20013	39457.6	40026.1
Mbuti_Dai	508193	2.59277e-07	1	-3.31867e-08	-3.57355e-08	-2.09939e-08	1.31913	1.30393e-05	1.26159e-05	1.77916e-05	0.45161	77708.5	28103.1	19728.8	20013	39457.6	40026.1
Mbuti_Karitiana	0	4.15414e-27	0	2.08329e-05	0	0.000261252	0	2.072e-05	5.01817e-08	0.00026118	0.000356025	24131.3	1914.39	24000.5	1913.86	24000.5	1913.86
Mbuti_Karitiana	74.4286	4.15414e-27	0	2.0833e-05	7.99953e-29	0.000261302	5.67072e-25	2.072e-05	5.01817e-08	0.00026118	0.000356025	24131.3	1914.39	24000.5	1913.86	24000.5	1913.86
Mbuti_Karitiana	169.353	4.15414e-27	0	2.07708e-05	4.16411e-28	0.000599532	1.34261e-24	2.072e-05	2.31249e-08	0.000598113	7.4737e-05	24131.3	835.962	24072.4	806.473	24072.4	806.473
Mbuti_Karitiana	290.417	4.15414e-27	0	2.81547e-05	3.93797e-28	0.000346429	2.10258e-24	2.80499e-05	2.31245e-08	0.000344525	0.000124133	17825.4	1451.27	17743.3	1443.1	17743.3	1443.1
Mbuti_Karitiana	444.818	4.15414e-27	0	3.62044e-05	4.70619e-28	0.000277465	3.00073e-24	3.60679e-05	2.31244e-08	0.000275347	0.000148512	13862.7	1815.89	13781.1	1824.75	13781.1	1824.75
Mbuti_Karitiana	641.738	4.15414e-27	0	4.87446e-05	5.66274e-28	0.000237442	3.95737e-24	4.85937e-05	2.31241e-08	0.000235039	0.000163057	10289.4	2127.31	10210.3	2154.82	10210.3	2154.82
Mbuti_Karitiana	892.888	4.15414e-27	0	5.20104e-05	6.90468e-28	0.000213979	5.1917e-24	5.18643e-05	1.66572e-07	0.000211106	0.00126686	9640.55	2368.48	9561.36	2413.84	9561.36	2413.84
Mbuti_Karitiana	1213.19	2.01604e-05	0.0163363	4.32411e-05	1.53584e-06	0.000209062	0.0121746	4.30846e-05	1.53644e-06	0.000205213	0.0123758	11605.1	2436.5	11386.6	2453	11572.6	2493.07
Mbuti_Karitiana	1621.7	7.24299e-05	0.087843	3.77321e-05	7.71103e-06	0.000195227	0.0662006	3.75907e-05	7.70422e-06	0.000190269	0.0676226	13301.2	2627.86	12407.3	2498.53	13497.2	2718.01
Mbuti_Karitiana	2142.7	0.000120421	0.222737	3.32681e-05	1.68218e-05	0.000160177	0.173918	3.31248e-05	1.68774e-05	0.000154486	0.179919	15094.4	3236.55	12992.9	2750.32	15886.9	3362.92
Mbuti_Karitiana	2807.17	0.000129934	0.376372	2.83706e-05	2.21136e-05	0.000115733	0.306912	2.82128e-05	2.22195e-05	0.000110261	0.32092	17722.4	4534.69	14299	3358.39	19680.7	4622.4
Mbuti_Karitiana	3654.62	0.00010781	0.506012	2.36951e-05	2.06807e-05	7.28617e-05	0.428363	2.35422e-05	2.07932e-05	6.86805e-05	0.450936	21238.5	7280.09	16111.8	4810.18	24264.6	7244.19
Mbuti_Karitiana	4735.42	0.00010573	0.630915	1.98816e-05	1.733e-05	4.20014e-05	0.560089	1.97792e-05	1.74624e-05	3.92468e-05	0.591684	25279.1	12739.9	17361.7	7657.95	28315.4	12489.5
Mbuti_Karitiana	6113.86	0.000114399	0.753147	1.72888e-05	1.52034e-05	2.64691e-05	0.694887	1.7324e-05	1.53068e-05	2.44701e-05	0.732484	28861.7	20433.1	17553	11582.1	30773	20305.1
Mbuti_Karitiana	7871.89	0.000156198	0.877469	1.55218e-05	1.44271e-05	1.99848e-05	0.812642	1.56924e-05	1.45681e-05	1.7964e-05	0.865698	31862.6	27833.5	17157.3	15588.6	32212.3	29267.1
Mbuti_Karitiana	10114	0.000505513	0.993198	1.48529e-05	1.47207e-05	1.89938e-05	0.869847	1.57483e-05	1.48887e-05	1.59231e-05	0.940202	31749.5	31400.9	18977.2	15456.3	37825.2	30807.5
Mbuti_Karitiana	12973.6	0.000194752	0.998357	1.62927e-05	1.61086e-05	2.09814e-05	0.864334	1.73845e-05	1.66004e-05	1.68335e-05	0.970269	28761.2	29702.6	16628.9	14242.8	33230.6	28462.3
Mbuti_Karitiana	16620.6	0.000155333	0.999613	1.94599e-05	1.92138e-05	2.54871e-05	0.854954	2.07002e-05	1.99654e-05	1.99028e-05	0.983444	24154.4	25122.1	13055.9	12168.6	26106.7	24332.5
Mbuti_Karitiana	21271.8	7.28516e-05	0.999837	2.38058e-05	2.34717e-05	3.21607e-05	0.838777	2.51364e-05	2.45627e-05	2.408e-05	0.998153	19891.4	20764.1	9308.71	10040.6	18615.9	20079.6
Mbuti_Karitiana	27204	5.06807e-05	0.999924	2.83828e-05	2.79205e-05	4.06936e-05	0.808394	2.98818e-05	2.90471e-05	2.84074e-05	0.996656	16732.6	17601.1	6621.81	8160.44	13243.1	16320.3
Mbuti_Karitiana	34769.7	4.26715e-05	0.999967	3.1933e-05	3.12752e-05	5.19501e-05	0.745685	3.26285e-05	3.21242e-05	3.13361e-05	1.00444	15324	15956	5048.58	6649.95	10097	13299.7
Mbuti_Karitiana	44418.7	4.5648e-05	0.999989	3.49121e-05	3.38828e-05	7.87961e-05	0.595961	3.33231e-05	3.33367e-05	3.28057e-05	1.00824	15004.6	15241.3	5181.89	5108.98	10363.7	10217.9
Mbuti_Karitiana	56724.9	5.68617e-05	0.999998	3.97223e-05	3.77137e-05	0.00168638	0.043698	3.22098e-05	3.25911e-05	3.20644e-05	1.01413	15523.2	15593.6	5569.47	5090.05	11138.9	10180.1
Mbuti_Karitiana	72419.8	6.021e-05	1	5.68615e-05	4.98155e-05	-3.56933e-05	4.70664	2.91107e-05	2.89344e-05	2.86874e-05	1.00122	17175.8	17429.2	6013.2	5943.5	12026.4	11887
Mbuti_Karitiana	92436.8	3.65545e-05	1	-0.000175358	0.00746217	-8.87256e-06	-81.0088	2.2402e-05	2.20049e-05	2.15153e-05	1.00211	22319.4	23239.3	8343.33	8362.19	16686.7	16724.4
Mbuti_Karitiana	117966	1.83663e-05	1	-1.33588e-05	-1.64291e-05	-3.01812e-06	2.00637	1.60646e-05	1.5575e-05	1.72606e-05	0.934727	31124.3	28967.7	12814.4	12866.6	25628.8	25733.3
Mbuti_Karitiana	150525	1.07915e-05	1	-4.57374e-06	-5.2586e-06	-1.35011e-06	1.7754	1.30393e-05	1.28266e-05	1.44847e-05	0.93203	38345.5	34519.1	17302.3	17505.5	34604.6	35011
Mbuti_Karitiana	192050	5.07286e-06	1	-1.96036e-06	-2.20129e-06	-6.52024e-07	1.68527	1.30393e-05	1.28266e-05	1.37908e-05	1.08026	32572.9	36256.2	19814.1	20024.6	39628.1	40049.2
Mbuti_Karitiana	245010	5.07286e-06	1	-1.14384e-06	-1.26974e-06	-4.05928e-07	1.63862	1.30393e-05	1.28266e-05	1.37908e-05	1.03803	30237.7	36256.2	19814.1	20024.6	39628.1	40049.2
Mbuti_Karitiana	312553	2.51172e-07	1	-2.27269e-07	-2.50309e-07	-8.45663e-08	1.60539	1.30393e-05	1.28266e-05	1.37908e-05	0.65545	77708.5	36256.2	18588.6	18823.2	37177.1	37646.5
Mbuti_Karitiana	398696	2.51172e-07	1	-6.96186e-08	-7.65273e-08	-2.62208e-08	1.59699	1.30393e-05	1.28266e-05	1.37908e-05	0.65545	77708.5	36256.2	18588.6	18823.2	37177.1	37646.5
Mbuti_Karitiana	508561	2.51172e-07	1	-5.12232e-08	-5.6264e-08	-1.93843e-08	1.59371	1.30393e-05	1.28266e-05	1.37908e-05	0.65545	77708.5	36256.2	18588.6	18823.2	37177.1	37646.5
Mbuti_Mandenka	0	1.3756e-22	0	2.06367e-05	0	1.01464e-06	0	2.072e-05	3.63711e-08	9.39737e-07	0.00335841	24131.3	532063	24228.7	492788	24228.7	492788
Mbuti_Mandenka	74.3081	1.3756e-22	0	2.06367e-05	1.0371e-26	1.01464e-06	9.58001e-22	2.072e-05	3.63711e-08	9.39737e-07	0.00335841	24131.3	532063	24228.7	492788	24228.7	492788
Mbuti_Mandenka	169.078	1.3756e-22	0	2.06336e-05	2.3594e-26	1.01452e-06	2.17978e-21	2.072e-05	2.31877e-08	9.39737e-07	0.00214109	24131.3	532063	24232.4	492845	24232.4	492845
Mbuti_Mandenka	289.946	0.000147232	0.044377	2.79236e-05	7.26026e-07	1.29039e-05	0.0355656	2.80499e-05	8.18914e-07	1.27315e-05	0.0401612	17825.4	39272.8	17270.7	37374.8	18037.1	39033.3
Mbuti_Mandenka	444.098	9.04937e-05	0.0777824	3.59533e-05	1.85083e-06	2.25317e-05	0.0632924	3.60679e-05	1.91819e-06	2.24263e-05	0.0655855	13862.7	22295.3	13039	20813.5	14053.2	22432.4
Mbuti_Mandenka	640.698	3.60079e-05	0.0942858	4.8486e-05	3.01857e-06	2.98761e-05	0.0770417	4.85937e-05	3.09022e-06	2.9761e-05	0.0788778	10289.4	16800.5	9509.52	15467.4	10406.1	16925.7
Mbuti_Mandenka	891.44	5.57813e-05	0.126028	5.17387e-05	4.20256e-06	2.90126e-05	0.104087	5.18643e-05	4.23009e-06	2.88811e-05	0.104776	9640.55	17312.3	8663.34	15539.3	9755.17	17497.7
Mbuti_Mandenka	1211.22	8.07991e-05	0.181773	4.30094e-05	5.73896e-06	3.16173e-05	0.153805	4.30846e-05	5.73043e-06	3.155e-05	0.153559	11605.1	15847.9	9967.97	13601.4	11779.9	16073.7
Mbuti_Mandenka	1619.07	0.000136307	0.289947	3.75963e-05	9.86821e-06	3.86549e-05	0.258834	3.75907e-05	9.86259e-06	3.8694e-05	0.258573	13301.2	12921.9	10456.4	10092.3	13488.3	13018.5
Mbuti_Mandenka	2139.22	0.000170837	0.433955	3.3211e-05	1.58182e-05	4.32261e-05	0.413888	3.31248e-05	1.58495e-05	4.33628e-05	0.414433	15094.4	11530.6	10672.4	7850.87	15303.7	11257.8
Mbuti_Mandenka	2802.62	0.000142928	0.555558	2.83645e-05	1.8876e-05	3.97233e-05	0.554462	2.82128e-05	1.89555e-05	3.99078e-05	0.556527	17722.4	12528.9	11661.9	7537.85	18140.8	11725.6
Mbuti_Mandenka	3648.7	0.000103329	0.644394	2.37169e-05	1.8143e-05	3.13419e-05	0.65904	2.35422e-05	1.82534e-05	3.15247e-05	0.662954	21238.5	15860.6	13228.6	8767.22	21753.1	14416.8
Mbuti_Mandenka	4727.75	0.000102739	0.731985	1.99265e-05	1.6501e-05	2.33635e-05	0.762347	1.97792e-05	1.66076e-05	2.35279e-05	0.76697	25279.1	21251.4	14726.3	11050.1	25505.8	19138.6
Mbuti_Mandenka	6103.96	0.000127721	0.828823	1.73381e-05	1.52904e-05	1.78331e-05	0.869485	1.7324e-05	1.53275e-05	1.79642e-05	0.868703	28861.7	27833.1	15424.6	14173.4	28208.9	25920.6
Mbuti_Mandenka	7859.14	0.000126496	0.902838	1.56398e-05	1.45551e-05	1.54311e-05	0.936896	1.56924e-05	1.46025e-05	1.54734e-05	0.937085	31862.6	32313.5	16024.7	16475.9	30492.5	31351
Mbuti_Mandenka	10097.6	4.0485e-05	0.922891	1.56461e-05	1.46666e-05	1.52062e-05	0.950761	1.57483e-05	1.48384e-05	1.51833e-05	0.959434	31749.5	32931	15136.4	16804.8	29105.7	32313.8
Mbuti_Mandenka	12952.6	1.62991e-05	0.931521	1.7291e-05	1.62418e-05	1.67147e-05	0.955243	1.73845e-05	1.66104e-05	1.66816e-05	0.975185	28761.2	29973.2	12805.1	14893.9	24733.4	28767.9
Mbuti_Mandenka	16593.7	1.68373e-05	0.941434	2.0772e-05	1.95913e-05	2.0035e-05	0.960195	2.07002e-05	2.01857e-05	2.01322e-05	0.988714	24154.4	24835.9	9584.62	11830.2	18607.9	22967.6
Mbuti_Mandenka	21237.4	2.75543e-05	0.957743	2.54168e-05	2.42441e-05	2.46413e-05	0.968637	2.51364e-05	2.501e-05	2.48459e-05	1.00075	19891.4	20124	6783.98	9221.53	13281.3	18053.4
Mbuti_Mandenka	27159.9	3.94676e-05	0.976721	2.99526e-05	2.90192e-05	2.95681e-05	0.975097	2.9512e-05	2.98129e-05	2.93835e-05	1.0124	16942.3	17016.4	5336.43	7177	10548.6	14186.9
Mbuti_Mandenka	34713.4	4.94242e-05	0.991017	3.37249e-05	3.27341e-05	3.35316e-05	0.973412	3.26285e-05	3.29041e-05	3.24283e-05	1.01155	15324	15418.6	5332.51	5448.77	10617.1	10848.6
Mbuti_Mandenka	44346.8	6.33271e-05	0.998105	3.68758e-05	3.53084e-05	3.65081e-05	0.962291	3.33231e-05	3.33761e-05	3.3297e-05	1.00198	15004.6	15016.4	5971.27	4808.41	11931.2	9607.71
Mbuti_Mandenka	56633	9.00431e-05	0.999887	4.22121e-05	3.90355e-05	4.14257e-05	0.933442	3.22098e-05	3.21077e-05	3.196e-05	1.00071	15523.2	15644.6	5961.89	5714.48	11923.1	11428.3
Mbuti_Mandenka	72302.6	8.64142e-05	0.999996	6.73522e-05	5.43002e-05	6.37758e-05	0.828202	2.91107e-05	2.91055e-05	2.84443e-05	1.0114	17175.8	17578.2	6193.43	6203.08	12386.8	12406.1
Mbuti_Mandenka	92287.2	5.53153e-05	1	-8.56794e-05	-0.000280625	-0.000102251	2.98649	2.2402e-05	2.27666e-05	2.25916e-05	1.01199	22319.4	22132.1	7951.59	7952.95	15903.2	15905.9
Mbuti_Mandenka	117774	2.64025e-05	1	-1.07621e-05	-1.37658e-05	-1.13394e-05	1.24569	1.60646e-05	1.58305e-05	1.6004e-05	0.987289	31124.3	31242.2	12253.8	12235.8	24507.7	24471.6
Mbuti_Mandenka	150281	1.56852e-05	1	-3.83934e-06	-4.57962e-06	-3.9898e-06	1.16989	1.30393e-05	1.26215e-05	1.33114e-05	0.957961	38345.5	37561.7	16259.7	16233.6	32519.4	32467.1
Mbuti_Mandenka	191738	1.42944e-05	1	-1.91984e-06	-2.23095e-06	-1.9844e-06	1.14283	1.30393e-05	1.45042e-05	1.33114e-05	0.932634	32572.9	31738.7	17764.4	17793.8	35528.8	35587.6
Mbuti_Mandenka	244613	1.42944e-05	1	-9.84553e-07	-1.12726e-06	-1.01452e-06	1.12779	1.30393e-05	1.45042e-05	1.33114e-05	0.86631	30237.7	29499.4	17764.4	17793.8	35528.8	35587.6
Mbuti_Mandenka	312046	5.14758e-07	1	-1.84268e-07	-2.09091e-07	-1.89517e-07	1.11878	1.30393e-05	1.03228e-05	1.33114e-05	1.54513	77708.5	72177.5	20009.2	20214.7	40018.4	40429.4
Mbuti_Mandenka	398050	5.14758e-07	1	-6.09578e-08	-6.90245e-08	-6.26663e-08	1.11668	1.30393e-05	1.03228e-05	1.33114e-05	1.68561	77708.5	86002.3	20009.2	20214.7	40018.4	40429.4
Mbuti_Mandenka	507737	5.14758e-07	1	-4.26643e-08	-4.82676e-08	-4.38519e-08	1.11581	1.30393e-05	1.03228e-05	1.33114e-05	1.68561	77708.5	86002.3	20009.2	20214.7	40018.4	40429.4
Mbuti_Sardinian	0	8.21161e-22	0	2.06447e-05	0	1.51966e-05	0	2.072e-05	2.53369e-08	1.51225e-05	0.00141379	24131.3	33063.3	24219.3	32902	24219.3	32902
Mbuti_Sardinian	74.5029	8.21161e-22	0	2.06447e-05	9.29188e-25	1.51967e-05	5.185e-20	2.072e-05	2.53369e-08	1.51225e-05	0.00141379	24131.3	33063.3	24219.3	32902	24219.3	32902
Mbuti_Sardinian	169.522	8.21161e-22	0	2.06737e-05	2.40376e-24	1.72892e-05	1.26638e-19	2.072e-05	2.31104e-08	1.72443e-05	0.00121748	24131.3	28995	24185.3	28914.2	24185.3	28914.2
Mbuti_Sardinian	290.706	8.21161e-22	0	2.80256e-05	6.13511e-24	2.57539e-05	2.28158e-19	2.80499e-05	2.3101e-08	2.57316e-05	0.000859068	17825.4	19431.3	17824.9	19390.7	17824.9	19390.7
Mbuti_Sardinian	445.262	8.21161e-22	0	3.59985e-05	1.00899e-23	2.77113e-05	3.16746e-19	3.60679e-05	2.31016e-08	2.7645e-05	0.000725178	13862.7	18086.5	13860	18015.7	13860	18015.7
Mbuti_Sardinian	642.378	8.21161e-22	0	4.85654e-05	2.33306e-23	4.4519e-05	5.01278e-19	4.85937e-05	2.6886e-08	4.44929e-05	0.000577655	10289.4	11237.8	10247.9	11176.6	10247.9	11176.6
Mbuti_Sardinian	893.776	1.06008e-20	0	5.19571e-05	2.46178e-22	7.7113e-05	3.81464e-18	5.18643e-05	2.6946e-07	7.71971e-05	0.00417569	9640.55	6476.93	9570.82	6398.6	9570.82	6398.6
Mbuti_Sardinian	1214.4	3.23529e-05	0.026112	4.32741e-05	1.73045e-06	0.000122648	0.0208586	4.30846e-05	1.76206e-06	0.00012279	0.0212457	11605.1	4071.99	11289.3	3877.22	11584.1	3978.46
Mbuti_Sardinian	1623.31	7.45419e-05	0.0989632	3.7812e-05	7.679e-06	0.000150923	0.0813734	3.75907e-05	7.74354e-06	0.000150783	0.0822145	13301.2	3316.02	12270.1	2915.49	13484.4	3204.02
Mbuti_Sardinian	2144.83	0.000107015	0.218522	3.33495e-05	1.6981e-05	0.00014797	0.187304	3.31248e-05	1.70504e-05	0.000147307	0.188995	15094.4	3394.28	13004	2641.56	15845.6	3218.8
Mbuti_Sardinian	2809.97	0.000110329	0.351926	2.84638e-05	2.21294e-05	0.000112676	0.313582	2.82128e-05	2.22087e-05	0.000111624	0.317638	17722.4	4479.33	14491.3	3061.43	19591.1	4138.83
Mbuti_Sardinian	3658.26	0.000107063	0.485938	2.38667e-05	2.04585e-05	6.66098e-05	0.452239	2.35422e-05	2.05789e-05	6.57567e-05	0.460899	21238.5	7603.78	16153.2	4627.08	24002.6	6875.56
Mbuti_Sardinian	4740.15	0.00010292	0.613039	2.01459e-05	1.72535e-05	3.75548e-05	0.598036	1.97792e-05	1.74301e-05	3.70398e-05	0.613531	25279.1	13499	17280.5	7441.3	27874.1	12003.1
Mbuti_Sardinian	6119.96	9.52115e-05	0.72322	1.76213e-05	1.52572e-05	2.42711e-05	0.728402	1.7324e-05	1.54262e-05	2.39169e-05	0.748106	28861.7	20905.8	17674.8	10824	30457.6	18652.2
Mbuti_Sardinian	7879.74	0.000105954	0.827977	1.57848e-05	1.43635e-05	1.82982e-05	0.842851	1.56924e-05	1.44174e-05	1.80431e-05	0.854729	31862.6	27711.3	17861.8	14013.7	32651	25616.7
Mbuti_Sardinian	10124.1	5.20511e-05	0.872306	1.573e-05	1.43936e-05	1.68797e-05	0.882781	1.57483e-05	1.45055e-05	1.63525e-05	0.903748	31749.5	30576.4	16356.1	15527.9	30623.7	29073
Mbuti_Sardinian	12986.6	3.44713e-05	0.900719	1.73588e-05	1.59944e-05	1.80258e-05	0.904031	1.73845e-05	1.62373e-05	1.72532e-05	0.937546	28761.2	28980	13531.3	14781.3	25719.3	28095.1
Mbuti_Sardinian	16637.2	3.84556e-05	0.930602	2.0558e-05	1.93844e-05	2.14637e-05	0.922586	2.07002e-05	1.98945e-05	2.02232e-05	0.972281	24154.4	24724.1	10520.2	12223.3	20310.3	23598.4
Mbuti_Sardinian	21293.1	3.26032e-05	0.952882	2.50047e-05	2.39687e-05	2.64949e-05	0.930832	2.51364e-05	2.4824e-05	2.44344e-05	1.00156	19891.4	20463	7626.27	9465.18	14893.2	18484.4
Mbuti_Sardinian	27231.1	3.95763e-05	0.974127	2.95214e-05	2.87676e-05	3.22511e-05	0.931406	2.98818e-05	2.95304e-05	2.86204e-05	1.00955	16732.6	17470	5881.21	7187.21	11610.3	14188.5
Mbuti_Sardinian	34804.4	4.69407e-05	0.989552	3.31121e-05	3.2398e-05	3.7533e-05	0.917203	3.26285e-05	3.24346e-05	3.18096e-05	1.00669	15324	15718.5	5537.6	5513.94	11017.3	10970.3
Mbuti_Sardinian	44463	6.01434e-05	0.997626	3.61567e-05	3.50557e-05	4.36792e-05	0.878194	3.33231e-05	3.30629e-05	3.25412e-05	1.00397	15004.6	15365.1	5780.51	5164.92	11547.3	10317.6
Mbuti_Sardinian	56781.5	7.81888e-05	0.999796	4.16882e-05	3.9452e-05	6.04432e-05	0.772574	3.22098e-05	3.22182e-05	3.16884e-05	1.00842	15523.2	15778.7	5649.92	5837.58	11298.7	11674
Mbuti_Sardinian	72492.1	7.13487e-05	0.999988	6.53676e-05	5.61454e-05	0.000648891	0.157213	2.86051e-05	2.92482e-05	2.85843e-05	1.02286	17479.4	17492.1	5991.96	6087.91	11983.8	12175.7
Mbuti_Sardinian	92528.8	4.52094e-05	0.999999	-9.17023e-05	-0.000195229	-2.34945e-05	3.38949	2.2402e-05	2.25267e-05	2.19483e-05	1.01585	22319.4	22780.8	7940.59	7939.95	15881.2	15879.9
Mbuti_Sardinian	118083	2.16738e-05	1	-1.1018e-05	-1.3095e-05	-5.89729e-06	1.5483	1.60646e-05	1.56151e-05	1.58241e-05	0.979351	31124.3	31597.4	12270.6	12253.6	24541.1	24507.2
Mbuti_Sardinian	150675	1.51234e-05	1	-4.14146e-06	-4.68862e-06	-2.52699e-06	1.40621	1.30393e-05	1.26599e-05	1.62007e-05	0.865928	38345.5	30862.9	15503.9	15497.7	31007.7	30995.3
Mbuti_Sardinian	192242	1.22902e-05	1	-1.86831e-06	-2.07489e-06	-1.20921e-06	1.34841	1.30393e-05	1.26599e-05	1.62007e-05	1.04879	32572.9	32231.9	19808.8	19897.3	39617.7	39794.6
Mbuti_Sardinian	245254	1.22902e-05	1	-1.02518e-06	-1.1273e-06	-6.85306e-07	1.3181	1.30393e-05	1.26599e-05	1.62007e-05	1.32474	30237.7	63305.5	19808.8	19897.3	39617.7	39794.6
Mbuti_Sardinian	312865	2.65257e-07	1	-2.02969e-07	-2.21755e-07	-1.38659e-07	1.29823	1.30393e-05	1.26599e-05	1.62007e-05	0.854524	77708.5	63305.5	21429.3	21679.6	42858.6	43359.3
Mbuti_Sardinian	399094	2.65257e-07	1	-5.20262e-08	-5.67513e-08	-3.57366e-08	1.29329	1.30393e-05	1.26599e-05	1.62007e-05	0.854524	77708.5	63305.5	21429.3	21679.6	42858.6	43359.3
Mbuti_Sardinian	509068	2.65257e-07	1	-3.01056e-08	-3.28228e-08	-2.07164e-08	1.29168	1.30393e-05	1.26599e-05	1.62007e-05	0.854524	77708.5	63305.5	21429.3	21679.6	42858.6	43359.3
Mende_Australian	0	2.94852e-25	0	1.80226e-06	0	4.74994e-06	0	1.63919e-06	4.42459e-08	4.93656e-06	0.0134573	305029	101285	277430	105264	277430	105264
Mende_Australian	71.3601	2.94852e-25	0	1.80226e-06	9.99249e-29	4.74994e-06	3.05012e-23	1.63919e-06	4.42459e-08	4.93656e-06	0.0134573	305029	101285	277430	105264	277430	105264
Mende_Australian	162.371	2.94852e-25	0	1.7882e-06	6.08432e-28	1.2711e-05	8.39265e-23	1.63919e-06	2.41264e-08	1.28769e-05	0.00332409	305029	38829.3	279612	39307.6	279612	39307.6
Mende_Australian	278.443	2.94852e-25	0	7.63148e-06	2.33435e-27	2.845e-05	1.29393e-22	7.44551e-06	2.41239e-08	2.86463e-05	0.00133681	67154.5	17454.3	65473.7	17529.8	65473.7	17529.8
Mende_Australian	426.479	2.94852e-25	0	1.61886e-05	2.37688e-27	1.8963e-05	1.35236e-22	1.6155e-05	7.48e-08	1.90037e-05	0.00425499	30950.2	26310.6	30825.8	26336.8	30825.8	26336.8
Mende_Australian	615.281	2.94852e-25	0	1.92741e-05	5.66925e-27	3.13925e-05	2.23787e-22	1.91697e-05	1.94261e-07	3.1509e-05	0.00766638	26082.8	15868.5	25875.9	15871.6	25875.9	15871.6
Mende_Australian	856.072	3.90013e-05	0.0236702	2.33289e-05	8.69115e-07	6.88999e-05	0.0188469	2.31432e-05	8.64314e-07	6.90583e-05	0.0187484	21604.6	7240.26	20965	7030.39	21461.3	7196.8
Mende_Australian	1163.18	5.58641e-05	0.0654731	2.82376e-05	4.51836e-06	0.000141529	0.0532301	2.80684e-05	4.48924e-06	0.000141652	0.0529014	17813.6	3529.76	16769.8	3223.85	17867.8	3434.92
Mende_Australian	1554.84	9.74593e-05	0.152175	3.40176e-05	1.60442e-05	0.000215046	0.128836	3.3881e-05	1.60321e-05	0.000214812	0.128931	14757.5	2327.61	13210.1	1883.61	15220.3	2170.25
Mende_Australian	2054.36	0.000155678	0.304717	3.86027e-05	3.43224e-05	0.000211586	0.274372	3.84372e-05	3.4438e-05	0.000210012	0.277224	13008.2	2380.82	11065.2	1604.68	14436.9	2093.65
Mende_Australian	2691.43	0.000154537	0.459123	3.68386e-05	4.18372e-05	0.000156375	0.433066	3.6603e-05	4.20909e-05	0.000153519	0.442778	13660.1	3256.93	11541.7	1826.27	16840.8	2664.75
Mende_Australian	3503.94	0.000115688	0.57443	3.00367e-05	3.40486e-05	9.23993e-05	0.556187	2.97545e-05	3.43221e-05	8.98208e-05	0.574067	16804.2	5566.64	13742.2	2759.3	21636.2	4344.32
Mende_Australian	4540.19	7.86164e-05	0.65428	2.30441e-05	2.35624e-05	4.98419e-05	0.646554	2.27261e-05	2.37955e-05	4.8285e-05	0.670191	22001.1	10355.2	16169.2	4847.55	26748.4	8019.21
Mende_Australian	5861.8	8.44729e-05	0.739953	1.80791e-05	1.74055e-05	2.82199e-05	0.751874	1.77832e-05	1.75676e-05	2.74166e-05	0.777333	28116.4	18237.2	18393.6	8344.4	32004.1	14518.9
Mende_Australian	7547.34	8.36796e-05	0.81853	1.59008e-05	1.48795e-05	1.94505e-05	0.84181	1.56867e-05	1.49982e-05	1.88241e-05	0.869192	31874.1	26561.8	18319.9	12478.5	33315.3	22692.5
Mende_Australian	9697.04	7.63587e-05	0.880611	1.5166e-05	1.4336e-05	1.66644e-05	0.900772	1.51585e-05	1.44299e-05	1.60124e-05	0.925853	32984.7	31225.7	17239.2	15471.8	32420.3	29096.5
Mende_Australian	12438.7	0.000142073	0.955795	1.55829e-05	1.55737e-05	1.71587e-05	0.951308	1.61015e-05	1.56614e-05	1.61847e-05	0.970159	31053	30893.4	16649.1	15106.1	32562.3	29544.5
Mende_Australian	15935.4	8.1468e-05	0.978625	1.87809e-05	1.88638e-05	2.05776e-05	0.958563	1.98208e-05	1.88528e-05	1.88371e-05	0.975361	25226	26543.3	12674.4	12933.4	25077.8	25590.3
Mende_Australian	20394.9	5.41194e-05	0.988451	2.32438e-05	2.34021e-05	2.56286e-05	0.957684	2.43414e-05	2.34377e-05	2.3151e-05	0.98701	20541.1	21597.4	8985.81	10533.2	17867.8	20944.8
Mende_Australian	26082.5	4.73895e-05	0.994193	2.77619e-05	2.80715e-05	3.12072e-05	0.952075	2.87742e-05	2.80957e-05	2.74218e-05	0.999921	17376.7	18233.7	6566.48	8446.13	13094.8	16843.2
Mende_Australian	33336.2	4.70384e-05	0.997568	3.14822e-05	3.20073e-05	3.66785e-05	0.939171	3.18459e-05	3.14495e-05	3.07803e-05	1.00436	15700.6	16244.2	5479.27	6583.52	10945.2	13151
Mende_Australian	42587.4	4.85783e-05	0.999227	3.45507e-05	3.53894e-05	4.32167e-05	0.910136	3.30058e-05	3.28692e-05	3.2596e-05	1.00208	15148.9	15339.3	5378.41	5166.6	10752.7	10329.2
Mende_Australian	54386.2	6.25609e-05	0.999882	3.88524e-05	4.04693e-05	5.87265e-05	0.829469	3.25194e-05	3.26574e-05	3.23423e-05	1.00699	15375.4	15459.6	5723.03	5053.63	11445.4	10106.7
Mende_Australian	69434.2	6.94985e-05	0.999992	5.21628e-05	5.7714e-05	0.000281623	0.345815	2.97727e-05	3.00863e-05	2.97192e-05	1.01144	16793.9	16824.1	5817.05	5728.83	11634.1	11457.6
Mende_Australian	88625.6	4.96645e-05	0.999999	-0.0214568	-0.000237906	-2.83628e-05	0.022146	2.35172e-05	2.3366e-05	2.3788e-05	0.987884	21261	21019	7530.98	7535.72	15062	15071.4
Mende_Australian	113102	2.51319e-05	1	-1.62759e-05	-1.39169e-05	-6.68193e-06	1.21239	1.71653e-05	1.60759e-05	1.68499e-05	0.945219	29128.6	29673.8	11896.5	11905.9	23793.1	23811.8
Mende_Australian	144319	1.58005e-05	1	-5.27712e-06	-4.74393e-06	-2.70334e-06	1.18889	1.34456e-05	1.27441e-05	1.61619e-05	0.860871	37186.8	30937	15936.6	15929.5	31873.2	31858.9
Mende_Australian	184132	1.25309e-05	1	-2.4089e-06	-2.20418e-06	-1.3482e-06	1.17334	1.38013e-05	1.27441e-05	1.61619e-05	1.35578	36228.4	37410.1	18980.5	19075.2	37960.9	38150.4
Mende_Australian	234908	1.25309e-05	1	-1.29496e-06	-1.19598e-06	-7.61282e-07	1.16327	1.47979e-05	1.27441e-05	1.61619e-05	1.53668	33788.6	54522	18980.5	19075.2	37960.9	38150.4
Mende_Australian	299667	3.47511e-07	1	-2.53271e-07	-2.35304e-07	-1.53797e-07	1.15609	1.16757e-05	1.27441e-05	1.61619e-05	0.314195	42824.1	54522	19478.3	19712.1	38956.5	39424.1
Mende_Australian	382258	3.47511e-07	1	-6.97418e-08	-6.48886e-08	-4.26935e-08	1.15424	1.03376e-05	1.27441e-05	1.61619e-05	0.335746	48367.2	54522	19478.3	19712.1	38956.5	39424.1
Mende_Australian	487594	3.47511e-07	1	-4.48815e-08	-4.17796e-08	-2.7553e-08	1.15358	1.03376e-05	1.27441e-05	1.61619e-05	0.335746	48367.2	54522	19478.3	19712.1	38956.5	39424.1
Mende_Dai	0	1.69322e-05	0.00237796	1.42608e-06	0	4.77075e-07	0	1.63919e-06	4.15562e-08	3.41941e-07	0.0419521	305029	1.46224e+06	350612	1.04805e+06	351446	1.05055e+06
Mende_Dai	70.3034	1.69322e-05	0.00540254	1.42269e-06	2.26003e-09	4.75943e-07	0.00238069	1.63919e-06	4.15562e-08	3.41941e-07	0.0419521	305029	1.46224e+06	350612	1.04805e+06	352506	1.05372e+06
Mende_Dai	159.966	6.64018e-22	0.00540254	1.80274e-06	7.75043e-09	4.70867e-06	0.00238057	1.63919e-06	2.44857e-08	4.89155e-06	0.00749861	305029	102217	276687	105894	278182	106467
Mende_Dai	274.321	6.64018e-22	0.00540254	7.62419e-06	3.62962e-08	2.28833e-05	0.00237949	7.44551e-06	2.44821e-08	2.309e-05	0.00160352	67154.5	21654.4	65379.2	21744.3	65732.4	21861.8
Mende_Dai	420.164	6.64018e-22	0.00540254	1.62415e-05	4.9677e-08	2.56149e-05	0.00237369	1.6155e-05	2.44817e-08	2.57584e-05	0.00116821	30950.2	19411.2	30651.9	19417.4	30817.5	19522.3
Mende_Dai	606.17	6.64018e-22	0.00540254	1.93179e-05	7.3098e-08	4.25442e-05	0.00236326	1.91697e-05	4.79695e-08	4.27461e-05	0.00154951	26082.8	11697	25755.4	11653.4	25894.6	11716.4
Mende_Dai	843.392	1.81884e-23	0.00540254	2.33518e-05	1.28282e-07	8.62321e-05	0.00234126	2.31432e-05	5.09629e-07	8.63863e-05	0.00930577	21604.6	5787.95	21285.5	5688.17	21400.5	5718.9
Mende_Dai	1145.94	6.59529e-05	0.0547595	2.76901e-05	3.81075e-06	0.000150827	0.0426934	2.75067e-05	3.8982e-06	0.000150996	0.0436767	18177.4	3311.35	17270.3	3055.21	18216	3222.51
Mende_Dai	1531.82	0.000133986	0.171543	3.33669e-05	1.60997e-05	0.000188187	0.145335	3.31931e-05	1.61042e-05	0.000188033	0.145591	15063.4	2659.11	13316.8	2156.74	15601.2	2526.72
Mende_Dai	2023.94	0.000215605	0.367983	3.83494e-05	3.64096e-05	0.00017496	0.341378	3.81365e-05	3.64566e-05	0.000174165	0.343442	13110.8	2870.84	10882.5	1877.47	14887	2568.35
Mende_Dai	2651.58	0.000207741	0.546799	3.75762e-05	4.56735e-05	0.000131722	0.539564	3.71092e-05	4.60965e-05	0.000130184	0.551086	13473.8	3840.71	11397.5	2013.66	17629.6	3114.72
Mende_Dai	3452.06	0.000149284	0.665872	3.10873e-05	3.64562e-05	7.70132e-05	0.674488	3.05584e-05	3.69707e-05	7.56302e-05	0.696322	16362.1	6611.11	13296.9	3034.83	22150.9	5055.65
Mende_Dai	4472.97	7.64167e-05	0.726164	2.32265e-05	2.47324e-05	4.35236e-05	0.741045	2.27261e-05	2.51545e-05	4.2723e-05	0.768673	22001.1	11703.3	15899	5155.57	27444.3	8899.35
Mende_Dai	5775	5.83951e-05	0.774439	1.85166e-05	1.80123e-05	2.66677e-05	0.797281	1.81262e-05	1.82067e-05	2.6369e-05	0.818368	27584.3	18961.7	17385	8469.16	30848.5	15028
Mende_Dai	7435.58	6.44235e-05	0.828307	1.60853e-05	1.53319e-05	1.96588e-05	0.857872	1.58202e-05	1.54061e-05	1.94421e-05	0.873802	31605.3	25717.4	18227.2	11724	33324.9	21435.1
Mende_Dai	9553.44	5.02051e-05	0.869092	1.54901e-05	1.47211e-05	1.73005e-05	0.897886	1.51876e-05	1.48447e-05	1.69697e-05	0.92326	32921.6	29464.3	17397.8	13784.3	32518	25764.2
Mende_Dai	12254.5	7.57265e-05	0.922307	1.63059e-05	1.58767e-05	1.74299e-05	0.941237	1.61015e-05	1.60435e-05	1.70975e-05	0.966505	31053	29244	15336.3	14471.9	29481.2	27819.5
Mende_Dai	15699.4	5.3369e-05	0.951391	1.91718e-05	1.89024e-05	2.03001e-05	0.957767	1.9418e-05	1.90855e-05	1.9401e-05	0.983307	25749.3	25771.8	11902	12825.2	23225.4	25027
Mende_Dai	20092.9	3.54503e-05	0.967328	2.34303e-05	2.33078e-05	2.49802e-05	0.962925	2.39089e-05	2.35559e-05	2.32633e-05	0.998719	20912.7	21493.1	8601.52	10205.9	16922	20078.4
Mende_Dai	25696.2	3.7675e-05	0.980931	2.80745e-05	2.82694e-05	3.06011e-05	0.963583	2.8423e-05	2.82951e-05	2.7995e-05	1.00305	17591.4	17860.3	6414.77	7704.5	12707.2	15262.1
Mende_Dai	32842.6	4.43133e-05	0.991498	3.20535e-05	3.25994e-05	3.60583e-05	0.95723	3.18459e-05	3.18051e-05	3.18028e-05	0.999395	15700.6	15721.9	5615.34	5789.59	11182.9	11530
Mende_Dai	41956.8	5.99421e-05	0.99789	3.50068e-05	3.58971e-05	4.15245e-05	0.938104	3.30058e-05	3.30466e-05	3.31926e-05	0.998411	15148.9	15063.6	5751.49	5363.89	11490.8	10716.5
Mende_Dai	53580.9	6.89565e-05	0.999727	3.90432e-05	4.07466e-05	5.3082e-05	0.884593	3.25194e-05	3.21799e-05	3.23453e-05	0.992216	15375.4	15458.2	5759.26	5551.02	11516.9	11100.5
Mende_Dai	68406	6.88579e-05	0.99998	5.21886e-05	5.79397e-05	0.000140268	0.602106	3.00485e-05	2.95991e-05	2.90443e-05	1.00178	16639.8	17215.1	5987.65	6047.74	11975.2	12095.4
Mende_Dai	87313.6	4.94307e-05	0.999998	0.00183017	-0.00028168	-3.94186e-05	-0.314595	2.4668e-05	2.38919e-05	2.36782e-05	0.988364	20269.1	21116.4	7466.89	7475.66	14933.8	14951.3
Mende_Dai	111427	2.41137e-05	1	-1.68953e-05	-1.43934e-05	-8.04679e-06	1.15414	1.71653e-05	1.6859e-05	1.74309e-05	0.974617	29128.6	28684.7	11806.8	11800.8	23613.6	23601.6
Mende_Dai	142182	1.29742e-05	1	-5.01958e-06	-4.50434e-06	-2.91222e-06	1.13577	1.35524e-05	1.29514e-05	1.26417e-05	0.988877	36893.7	39551.7	17869.2	17864.8	35738.4	35729.7
Mende_Dai	181406	1.31842e-05	1	-2.47279e-06	-2.25708e-06	-1.54107e-06	1.12464	1.3602e-05	1.39516e-05	1.33476e-05	1.03538	36759.3	37459.8	22793.3	22818	45586.7	45636.1
Mende_Dai	231430	1.31842e-05	1	-1.42804e-06	-1.31611e-06	-9.28486e-07	1.11699	1.47979e-05	1.39516e-05	1.77916e-05	0.856204	33788.6	28103.1	22793.3	22818	45586.7	45636.1
Mende_Dai	295230	1.94541e-07	1	-3.39429e-07	-3.14884e-07	-2.2733e-07	1.11118	1.16757e-05	1.55065e-05	1.77916e-05	1.05246	42824.1	28103.1	22382	22632	44764	45263.9
Mende_Dai	376598	1.94541e-07	1	-7.95748e-08	-7.39643e-08	-5.37718e-08	1.10935	1.03376e-05	1.55065e-05	1.77916e-05	1.10252	48367.2	28103.1	22382	22632	44764	45263.9
Mende_Dai	480374	1.94541e-07	1	-3.53793e-08	-3.29039e-08	-2.39709e-08	1.1088	1.03376e-05	1.55065e-05	1.77916e-05	1.10252	48367.2	28103.1	22382	22632	44764	45263.9
Mende_Dinka	0	5.96666e-05	0.00826204	1.80314e-06	0	4.32481e-06	0	1.63919e-06	3.54114e-08	4.48409e-06	0.0115662	305029	111505	277295	115612	279586	116567
Mende_Dinka	69.5226	5.96666e-05	0.0187002	1.78834e-06	2.52069e-08	4.28918e-06	0.00829513	1.63919e-06	3.54114e-08	4.48409e-06	0.0115662	305029	111505	277295	115612	282480	117774
Mende_Dinka	158.19	3.05582e-20	0.0187002	1.79467e-06	2.52798e-08	4.30234e-06	0.00829254	1.63919e-06	2.47586e-08	4.48409e-06	0.00808673	305029	111505	276317	115258	281484	117413
Mende_Dinka	271.274	3.33578e-19	0.0187002	7.54578e-06	8.0602e-08	1.19006e-05	0.00828968	7.44551e-06	7.10538e-08	1.20244e-05	0.00729882	67154.5	41582.1	65674.3	41632.3	66902.4	42410.9
Mende_Dinka	415.498	0.000241369	0.102078	1.62239e-05	1.42777e-06	2.04799e-05	0.0777992	1.6155e-05	1.48097e-06	2.05432e-05	0.0807111	30950.2	24339	28546.6	22592.5	31460.6	24898.7
Mende_Dinka	599.438	0.000524562	0.297978	1.93067e-05	6.42696e-06	2.92711e-05	0.264605	1.91697e-05	6.4625e-06	2.93491e-05	0.266391	26082.8	17036.3	20607.3	13352.9	26747.8	17331.7
Mende_Dinka	834.032	0.000595035	0.508282	2.27477e-05	1.4037e-05	3.33222e-05	0.500695	2.26466e-05	1.39609e-05	3.34841e-05	0.497442	22078.4	14932.5	15107	9662.92	22785.7	14574.4
Mende_Dinka	1133.22	0.000405871	0.639258	2.7619e-05	2.08999e-05	3.5738e-05	0.659752	2.75067e-05	2.08409e-05	3.59593e-05	0.656756	18177.4	13904.6	11343.4	7988.95	18594.7	13096
Mende_Dinka	1514.8	0.000291022	0.728244	3.34754e-05	2.89122e-05	4.19052e-05	0.767098	3.31931e-05	2.90676e-05	4.21343e-05	0.771767	15063.4	11866.8	8933.74	6204.6	15439.7	10723.1
Mende_Dinka	2001.46	0.000269831	0.805593	3.85483e-05	3.70289e-05	4.80556e-05	0.855133	3.81365e-05	3.73962e-05	4.82722e-05	0.865567	13110.8	10357.9	7718.37	4886.29	13936.2	8822.64
Mende_Dinka	2622.13	0.000146525	0.845842	3.76079e-05	3.84771e-05	4.8288e-05	0.895901	3.71092e-05	3.8998e-05	4.85297e-05	0.910755	13473.8	10303	8338.49	4428.23	15391.5	8173.82
Mende_Dinka	3413.72	0.000110236	0.876604	3.12397e-05	3.21747e-05	3.83878e-05	0.924196	3.05584e-05	3.27664e-05	3.86997e-05	0.94621	16362.1	12920	10017.3	5334.08	18798.4	10010
Mende_Dinka	4423.29	3.34535e-05	0.886789	2.39602e-05	2.41065e-05	2.77892e-05	0.931664	2.33616e-05	2.45186e-05	2.81034e-05	0.952828	21402.7	17791.5	12182.3	7426.15	22985.5	14011.6
Mende_Dinka	5710.86	6.46418e-05	0.908444	1.86535e-05	1.84911e-05	2.02732e-05	0.950048	1.81262e-05	1.88456e-05	2.05437e-05	0.974692	27584.3	24338.4	14740.2	10507.3	28130.9	20052.6
Mende_Dinka	7353.01	7.42425e-05	0.932915	1.61835e-05	1.59035e-05	1.66494e-05	0.968755	1.58202e-05	1.60624e-05	1.70085e-05	0.978557	31605.3	29397	15862.7	13609.3	30661.3	26305.5
Mende_Dinka	9447.36	7.58813e-05	0.955272	1.54757e-05	1.52831e-05	1.56276e-05	0.982734	1.51876e-05	1.53937e-05	1.60171e-05	0.986629	32921.6	31216.5	16009.8	15092.4	31303.6	29509.7
Mende_Dinka	12118.4	2.09455e-05	0.96122	1.64143e-05	1.6215e-05	1.64932e-05	0.985489	1.59935e-05	1.64827e-05	1.69137e-05	1.00177	31262.7	29561.8	14322.9	14053	28090.3	27561
Mende_Dinka	15525	9.79274e-06	0.964384	1.93558e-05	1.9102e-05	1.93695e-05	0.98654	1.87346e-05	1.94221e-05	2.0006e-05	1.00268	26688.6	24992.5	11024.5	11299.3	21656.4	22196.1
Mende_Dinka	19869.8	2.13945e-05	0.971902	2.40469e-05	2.37457e-05	2.39272e-05	0.989941	2.39089e-05	2.38541e-05	2.41669e-05	0.992355	20912.7	20689.5	7593.09	8831.78	14972.8	17415.4
Mende_Dinka	25410.8	3.53899e-05	0.982961	2.84913e-05	2.83878e-05	2.86127e-05	0.99425	2.8423e-05	2.8485e-05	2.84108e-05	1.0024	17591.4	17598.9	5961.16	6998.19	11820.7	13877.1
Mende_Dinka	32477.8	4.2519e-05	0.992083	3.22416e-05	3.2309e-05	3.26358e-05	0.996002	3.1653e-05	3.18771e-05	3.15095e-05	1.00937	15796.3	15868.2	5585.64	5407.41	11127.1	10772
Mende_Dinka	41490.9	5.52803e-05	0.997779	3.54341e-05	3.55586e-05	3.60176e-05	0.995317	3.29733e-05	3.31814e-05	3.29892e-05	1.00607	15163.8	15156.5	5753.92	4942.47	11495.1	9873.96
Mende_Dinka	52985.8	7.92564e-05	0.999783	3.98751e-05	4.0109e-05	4.09804e-05	0.992114	3.26075e-05	3.25501e-05	3.2879e-05	0.994102	15333.9	15207.3	5623.63	5721.54	11246	11441.8
Mende_Dinka	67646.2	8.23983e-05	0.99999	5.43967e-05	5.51714e-05	5.81742e-05	0.980208	3.00485e-05	3.01124e-05	3.02601e-05	0.998609	16639.8	16523.4	5892.5	5925.81	11784.9	11851.6
Mende_Dinka	86344	5.75158e-05	0.999999	-0.00145446	-0.000798545	-0.000303117	0.908688	2.4668e-05	2.43637e-05	2.36283e-05	1.00893	20269.1	21161.1	7289.14	7295.44	14578.3	14590.9
Mende_Dinka	110190	2.74533e-05	1	-1.60376e-05	-1.56767e-05	-1.44947e-05	1.0269	1.75768e-05	1.71118e-05	1.59897e-05	1.01957	28446.5	31270	11474.5	11472.4	22949	22944.8
Mende_Dinka	140603	1.4838e-05	1	-4.87794e-06	-4.80362e-06	-4.55223e-06	1.01878	1.36592e-05	1.32201e-05	1.15692e-05	1.04803	36605.2	43218	16936.2	16945.2	33872.3	33890.4
Mende_Dinka	179390	1.4523e-05	1	-2.35302e-06	-2.3228e-06	-2.21948e-06	1.01599	1.3602e-05	1.32201e-05	1.15692e-05	0.759418	36759.3	18290.3	21515.9	21573.3	43031.8	43146.7
Mende_Dinka	228859	1.4523e-05	1	-1.33152e-06	-1.31618e-06	-1.26343e-06	1.01442	1.47979e-05	1.32201e-05	1.15692e-05	0.583893	33788.6	13004.7	21515.9	21573.3	43031.8	43146.7
Mende_Dinka	291950	4.88429e-07	1	-3.28159e-07	-3.24669e-07	-3.12617e-07	1.01336	1.21217e-05	1.32201e-05	1.15692e-05	0.73549	41248.4	64847.3	22659.9	22879.1	45319.8	45758.1
Mende_Dinka	372416	4.88429e-07	1	-1.05748e-07	-1.04652e-07	-1.00862e-07	1.01304	1.03376e-05	1.32201e-05	1.15692e-05	1.40745	48367.2	1.91698e+07	22659.9	22879.1	45319.8	45758.1
Mende_Dinka	475038	4.88429e-07	1	-6.36526e-08	-6.29998e-08	-6.0742e-08	1.0129	1.03376e-05	1.32201e-05	1.15692e-05	1.40745	48367.2	1.91698e+07	22659.9	22879.1	45319.8	45758.1
Mende_French	0	3.20077e-25	0	1.78849e-06	0	1.27063e-05	0	1.63919e-06	2.96084e-08	1.28722e-05	0.00408069	305029	38843.2	279566	39350.7	279566	39350.7
Mende_French	70.3148	3.20077e-25	0	1.78849e-06	2.85842e-28	1.27063e-05	3.94407e-23	1.63919e-06	2.96084e-08	1.28722e-05	0.00408069	305029	38843.2	279566	39350.7	279566	39350.7
Mende_French	159.993	3.20077e-25	0	1.78845e-06	6.49947e-28	1.27047e-05	8.96902e-23	1.63919e-06	2.44856e-08	1.28722e-05	0.00337467	305029	38843.2	279571	39355.6	279571	39355.6
Mende_French	274.365	3.20077e-25	0	7.4537e-06	6.78107e-28	7.73613e-06	8.92843e-23	7.44551e-06	2.44786e-08	7.74674e-06	0.00322251	67154.5	64543.3	67037.3	64668.7	67037.3	64668.7
Mende_French	420.233	3.20077e-25	0	1.61518e-05	2.16353e-27	1.61193e-05	1.34085e-22	1.6155e-05	2.44774e-08	1.61224e-05	0.00151669	30950.2	31012.7	30896.9	30998.5	30896.9	30998.5
Mende_French	606.268	3.20077e-25	0	1.92747e-05	5.94655e-27	3.07483e-05	2.37753e-22	1.91697e-05	2.69932e-08	3.08676e-05	0.00107892	26082.8	16198.2	25875.8	16206	25875.8	16206
Mende_French	843.536	2.44192e-05	0.0146698	2.33269e-05	4.9188e-07	6.13399e-05	0.0116192	2.31432e-05	5.1471e-07	6.15196e-05	0.012159	21604.6	8127.49	21115.3	7970	21425	8086.92
Mende_French	1146.14	6.9674e-05	0.0662596	2.76956e-05	3.79471e-06	0.000113029	0.0539312	2.75067e-05	3.75834e-06	0.000113231	0.053409	18177.4	4415.74	17081.4	4074.62	18213.2	4344.6
Mende_French	1532.06	0.000141252	0.187472	3.33717e-05	1.49024e-05	0.000150973	0.16168	3.31931e-05	1.48855e-05	0.000151117	0.161527	15063.4	3308.7	13099.7	2681.42	15555.5	3184.11
Mende_French	2024.26	0.000234955	0.395037	3.84245e-05	3.49716e-05	0.000148632	0.373913	3.81365e-05	3.52693e-05	0.000148262	0.378429	13110.8	3372.41	10573.2	2174.33	14750	3033.27
Mende_French	2652.01	0.000244252	0.590856	3.74078e-05	4.54617e-05	0.000114447	0.598752	3.71092e-05	4.58761e-05	0.000113573	0.608911	13473.8	4402.45	11353	2224.96	18061	3539.58
Mende_French	3452.62	0.00011634	0.677377	3.09239e-05	3.74086e-05	7.70186e-05	0.69312	3.05584e-05	3.78476e-05	7.61403e-05	0.709429	16362.1	6566.82	13773.7	2932.39	23103.7	4918.73
Mende_French	4473.69	6.10169e-05	0.724781	2.31475e-05	2.50764e-05	4.43744e-05	0.742763	2.27261e-05	2.543e-05	4.38875e-05	0.763507	22001.1	11392.8	16227.2	4913.76	27988.3	8475.15
Mende_French	5775.94	5.19855e-05	0.768429	1.84647e-05	1.78338e-05	2.64418e-05	0.794264	1.81262e-05	1.79949e-05	2.62955e-05	0.810183	27584.3	19014.6	17370.7	8372.16	30718.8	14805.6
Mende_French	7436.79	6.97217e-05	0.827651	1.60843e-05	1.51077e-05	1.89338e-05	0.862853	1.58202e-05	1.52239e-05	1.87826e-05	0.879922	31605.3	26620.3	17864.5	12127.7	32650.1	22165.3
Mende_French	9554.96	5.37593e-05	0.871097	1.54854e-05	1.46296e-05	1.68174e-05	0.905781	1.51876e-05	1.47721e-05	1.67046e-05	0.926378	32921.6	29931.8	17171.4	14127.3	32129.4	26433.6
Mende_French	12256.5	8.59799e-05	0.928723	1.61228e-05	1.57873e-05	1.70459e-05	0.951938	1.61015e-05	1.59545e-05	1.68668e-05	0.967868	31053	29644	15698.4	14484.9	30277.8	27937.4
Mende_French	15701.9	5.32873e-05	0.955376	1.8974e-05	1.87218e-05	1.97661e-05	0.966535	1.9418e-05	1.89266e-05	1.90157e-05	0.984897	25749.3	26294	12021.4	13019	23506.4	25457
Mende_French	20096.2	3.80597e-05	0.970873	2.32629e-05	2.31092e-05	2.42956e-05	0.971823	2.39089e-05	2.34276e-05	2.28775e-05	1.00147	20912.7	21855.5	8524.75	10649.7	16801.2	20989.2
Mende_French	25700.4	4.18628e-05	0.98399	2.79896e-05	2.8112e-05	2.97805e-05	0.973237	2.8423e-05	2.82656e-05	2.78478e-05	1.00463	17591.4	17954.8	6186.4	8398.08	12273.8	16661.7
Mende_French	32847.9	4.55079e-05	0.993016	3.19721e-05	3.24189e-05	3.49508e-05	0.968843	3.18459e-05	3.18851e-05	3.15602e-05	1.00574	15700.6	15842.7	5144.54	6495.06	10253.2	12944.8
Mende_French	41963.6	4.9448e-05	0.997788	3.49971e-05	3.57618e-05	3.98721e-05	0.955312	3.30058e-05	3.32537e-05	3.31181e-05	1.0058	15148.9	15097.5	5220.67	5156.14	10429.8	10300.9
Mende_French	53589.6	6.33949e-05	0.999662	3.89832e-05	4.04386e-05	4.90884e-05	0.918313	3.25194e-05	3.24821e-05	3.2318e-05	1.00196	15375.4	15471.2	5726.8	5126.85	11451.7	10252
Mende_French	68417	7.00001e-05	0.999976	5.17442e-05	5.65681e-05	0.000101028	0.740555	3.00485e-05	2.96266e-05	2.93042e-05	0.998324	16639.8	17062.4	5935.11	5848.1	11870.1	11696.1
Mende_French	87327.2	5.25614e-05	0.999998	0.00110662	-0.000373282	-5.10463e-05	-0.707256	2.4668e-05	2.35727e-05	2.36657e-05	0.975416	20269.1	21127.6	7381.69	7382.29	14763.4	14764.6
Mende_French	111446	2.68029e-05	1	-1.71482e-05	-1.48556e-05	-9.10788e-06	1.13159	1.71653e-05	1.66865e-05	1.70985e-05	0.974002	29128.6	29242.3	11652.3	11656.2	23304.7	23312.3
Mende_French	142205	1.56318e-05	1	-5.26898e-06	-4.78549e-06	-3.33914e-06	1.11185	1.35524e-05	1.30059e-05	1.3912e-05	0.947106	36893.7	35940.1	16457.3	16443.9	32914.6	32887.8
Mende_French	181434	1.29089e-05	1	-2.53225e-06	-2.33662e-06	-1.71221e-06	1.10102	1.3602e-05	1.44884e-05	1.35489e-05	1.06725	36759.3	36903.4	18444.6	18502	36889.1	37004
Mende_French	231467	1.29089e-05	1	-1.34488e-06	-1.25186e-06	-9.4372e-07	1.09399	1.47979e-05	1.44884e-05	1.34096e-05	1.02727	33788.6	37286.7	18444.6	18502	36889.1	37004
Mende_French	295278	4.85646e-07	1	-2.68878e-07	-2.51655e-07	-1.9323e-07	1.08916	1.16757e-05	1.14747e-05	1.33941e-05	0.915424	42824.1	37329.8	19023	19225.7	38046.1	38451.5
Mende_French	376659	4.85646e-07	1	-8.52937e-08	-7.99399e-08	-6.16679e-08	1.0879	1.03376e-05	1.14747e-05	1.33941e-05	0.967039	48367.2	37329.8	19023	19225.7	38046.1	38451.5
Mende_French	480451	4.85646e-07	1	-5.88266e-08	-5.51645e-08	-4.26358e-08	1.08739	1.03376e-05	1.14747e-05	1.33941e-05	0.967039	48367.2	37329.8	19023	19225.7	38046.1	38451.5
Mende_Han	0	7.65116e-27	0	1.4856e-06	0	1.55486e-07	0	1.63919e-06	4.46137e-08	8.20857e-08	0.0518381	305029	6.09119e+06	336564	3.21573e+06	336564	3.21573e+06
Mende_Han	70.3798	7.65116e-27	0	1.4856e-06	8.37267e-32	1.55486e-07	1.02038e-25	1.63919e-06	4.46137e-08	8.20857e-08	0.0518381	305029	6.09119e+06	336564	3.21573e+06	336564	3.21573e+06
Mende_Han	160.141	7.65116e-27	0	1.41633e-06	4.91502e-31	4.01143e-07	5.40863e-25	1.63919e-06	2.44566e-08	2.71225e-07	0.0256035	305029	1.84349e+06	353027	1.24641e+06	353027	1.24641e+06
Mende_Han	274.618	7.65116e-27	0	7.26559e-06	2.47661e-30	1.17871e-06	5.86576e-25	7.44551e-06	2.44544e-08	1.02778e-06	0.0057721	67154.5	486484	68771.8	424146	68771.8	424146
Mende_Han	420.621	7.65116e-27	0	1.60887e-05	4.065e-29	1.26289e-05	2.83102e-24	1.6155e-05	2.44542e-08	1.25704e-05	0.00170262	30950.2	39776.1	31016.9	39521.1	31016.9	39521.1
Mende_Han	606.829	7.65116e-27	0	1.92939e-05	1.6312e-28	3.51563e-05	5.99152e-24	1.91697e-05	5.46001e-08	3.52938e-05	0.00200502	26082.8	14166.8	25848.7	14136.9	25848.7	14136.9
Mende_Han	844.312	1.58642e-28	0	2.33221e-05	4.00024e-28	8.6229e-05	7.30296e-24	2.31432e-05	4.8212e-07	8.64313e-05	0.00879985	21604.6	5784.94	21363.5	5692.26	21363.5	5692.26
Mende_Han	1147.19	6.44094e-05	0.0485433	2.76659e-05	3.65367e-06	0.000156858	0.0396009	2.75067e-05	3.59239e-06	0.00015699	0.0389426	18177.4	3184.92	17336.7	2936.13	18178.2	3078.66
Mende_Han	1533.48	0.000131624	0.164272	3.40276e-05	1.60313e-05	0.000193582	0.140867	3.3881e-05	1.60118e-05	0.000193446	0.14087	14757.5	2584.7	13092.3	2098.21	15243	2442.89
Mende_Han	2026.14	0.000214402	0.361658	3.83922e-05	3.63522e-05	0.000177501	0.336761	3.81365e-05	3.66745e-05	0.000176371	0.341941	13110.8	2834.93	10892.9	1854.33	14832.4	2524.97
Mende_Han	2654.46	0.000222535	0.553152	3.73058e-05	4.53784e-05	0.00012781	0.549657	3.71092e-05	4.57399e-05	0.000126015	0.560797	13473.8	3967.77	11472.2	2066.31	17818.1	3209.29
Mende_Han	3455.81	0.000129545	0.657105	3.0793e-05	3.61496e-05	7.79927e-05	0.664602	3.05584e-05	3.64756e-05	7.64986e-05	0.681424	16362.1	6536.07	13430.1	3011.55	22255.1	4990.45
Mende_Han	4477.83	6.22149e-05	0.708443	2.30333e-05	2.43646e-05	4.47237e-05	0.719176	2.27261e-05	2.46183e-05	4.3872e-05	0.739308	22001.1	11396.8	16026.7	5066.17	27380.6	8655.26
Mende_Han	5781.28	6.25013e-05	0.763149	1.80994e-05	1.78457e-05	2.74095e-05	0.784273	1.77832e-05	1.80281e-05	2.69765e-05	0.805552	28116.4	18534.7	18293	8178.06	32253.4	14419.1
Mende_Han	7443.67	7.97907e-05	0.831136	1.61236e-05	1.53168e-05	1.93965e-05	0.862432	1.58202e-05	1.54716e-05	1.90482e-05	0.88743	31605.3	26249.1	18037.2	12007.3	33028.6	21987
Mende_Han	9563.84	8.18733e-05	0.891546	1.53163e-05	1.47159e-05	1.66925e-05	0.919493	1.51876e-05	1.48051e-05	1.64315e-05	0.936468	32921.6	30429.4	17266.3	14779.5	32659.9	27956.1
Mende_Han	12267.8	0.000139702	0.958622	1.58787e-05	1.59195e-05	1.7156e-05	0.963803	1.61015e-05	1.59633e-05	1.6769e-05	0.971281	31053	29816.9	16475.2	14607.7	32268.8	28610.9
Mende_Han	15716.5	8.19779e-05	0.979881	1.89358e-05	1.90431e-05	2.029e-05	0.970949	1.9418e-05	1.91027e-05	1.94035e-05	0.984132	25749.3	25768.5	12578.2	12817.1	24903.3	25376.4
Mende_Han	20114.7	4.93951e-05	0.988441	2.33195e-05	2.34826e-05	2.50523e-05	0.97092	2.39089e-05	2.36841e-05	2.343e-05	1.00062	20912.7	21340.2	8776.49	10671.4	17451.5	21219.5
Mende_Han	25724.2	4.77695e-05	0.994164	2.78355e-05	2.81593e-05	3.03666e-05	0.967639	2.8423e-05	2.83543e-05	2.7609e-05	1.01207	17591.4	18110	6337.96	8769.61	12638.9	17488.1
Mende_Han	32878.2	4.90971e-05	0.997618	3.1708e-05	3.22709e-05	3.55679e-05	0.959361	3.18459e-05	3.16515e-05	3.10875e-05	1.00587	15700.6	16083.6	5175.36	7002.28	10338.4	13987.9
Mende_Han	42002.5	5.40848e-05	0.999323	3.46439e-05	3.55465e-05	4.09445e-05	0.940529	3.30058e-05	3.29392e-05	3.26783e-05	1.00296	15148.9	15300.7	5122.18	5846.88	10240.9	11689.8
Mende_Han	53639.2	5.6311e-05	0.999873	3.87586e-05	4.04815e-05	5.22223e-05	0.88989	3.25194e-05	3.23798e-05	3.22812e-05	0.999366	15375.4	15488.9	5656.12	4905.13	11311.5	9809.64
Mende_Han	68480.3	6.72986e-05	0.99999	5.1284e-05	5.69937e-05	0.000130473	0.627141	3.00485e-05	2.97741e-05	2.9527e-05	0.999542	16639.8	16933.7	5906.01	5751.17	11812	11502.3
Mende_Han	87408	5.25012e-05	0.999999	0.000807293	-0.00033391	-4.0968e-05	-0.871458	2.4668e-05	2.38222e-05	2.41618e-05	0.975725	20269.1	20693.8	7288.97	7287.6	14577.9	14575.2
Mende_Han	111549	2.6994e-05	1	-1.71697e-05	-1.4491e-05	-8.09931e-06	1.14694	1.71653e-05	1.66646e-05	1.73898e-05	0.964527	29128.6	28752.6	11722.8	11745.8	23445.6	23491.6
Mende_Han	142337	1.52918e-05	1	-5.19216e-06	-4.63201e-06	-2.99671e-06	1.1313	1.35524e-05	1.27743e-05	1.37818e-05	0.934671	36893.7	36279.8	17002.8	17005.8	34005.7	34011.5
Mende_Han	181602	1.22926e-05	1	-2.52763e-06	-2.29691e-06	-1.57137e-06	1.12072	1.3602e-05	1.42455e-05	1.35437e-05	1.04956	36759.3	36917.5	18863.8	18962.8	37727.6	37925.7
Mende_Han	231682	1.22926e-05	1	-1.36074e-06	-1.24934e-06	-8.83495e-07	1.11338	1.47979e-05	1.42455e-05	1.38945e-05	0.992982	33788.6	35985.5	18863.8	18962.8	37727.6	37925.7
Mende_Han	295550	4.50671e-07	1	-2.72529e-07	-2.51868e-07	-1.82052e-07	1.10813	1.16757e-05	1.2213e-05	1.38945e-05	0.955257	42824.1	35985.5	18584.3	18800.4	37168.6	37600.7
Mende_Han	377008	4.50671e-07	1	-8.35414e-08	-7.7335e-08	-5.62116e-08	1.10674	1.03376e-05	1.2213e-05	1.38945e-05	1.00801	48367.2	35985.5	18584.3	18800.4	37168.6	37600.7
Mende_Han	480896	4.50671e-07	1	-5.78841e-08	-5.36181e-08	-3.90579e-08	1.10619	1.03376e-05	1.2213e-05	1.38945e-05	1.00801	48367.2	35985.5	18584.3	18800.4	37168.6	37600.7
Mende_Karitiana	0	1.44997e-26	0	1.65117e-06	0	0.000261341	0	1.63919e-06	2.57132e-08	0.00026118	0.000195673	305029	1914.39	302816	1913.21	302816	1913.21
Mende_Karitiana	70.3739	1.44997e-26	0	1.65117e-06	2.64234e-28	0.000261385	2.00911e-24	1.63919e-06	2.57132e-08	0.00026118	0.000195673	305029	1914.39	302816	1913.21	302816	1913.21
Mende_Karitiana	160.127	1.44997e-26	0	1.64416e-06	1.28753e-27	0.000561906	4.56934e-24	1.63919e-06	2.44569e-08	0.000560676	8.69864e-05	305029	891.781	304107	865.302	304107	865.302
Mende_Karitiana	274.595	1.44997e-26	0	7.47803e-06	1.43e-27	0.000378678	7.40632e-24	7.44551e-06	2.44577e-08	0.000376861	0.000127283	67154.5	1326.75	66817.9	1313.75	66817.9	1313.75
Mende_Karitiana	420.586	1.44997e-26	0	1.62372e-05	1.58102e-27	0.000281381	1.06245e-23	1.6155e-05	2.44594e-08	0.000279441	0.000165492	30950.2	1789.29	30733.4	1796.99	30733.4	1796.99
Mende_Karitiana	606.778	1.44997e-26	0	1.92709e-05	1.95093e-27	0.00024658	1.46769e-23	1.91697e-05	3.75566e-08	0.000244319	0.000285072	26082.8	2046.51	25880.5	2068.76	25880.5	2068.76
Mende_Karitiana	844.24	3.03171e-28	0	2.32636e-05	1.63337e-27	0.000217297	1.35798e-23	2.31432e-05	2.8669e-07	0.00021467	0.00241105	21604.6	2329.16	21418.2	2371.81	21418.2	2371.81
Mende_Karitiana	1147.1	4.07294e-05	0.0309741	2.76298e-05	2.76841e-06	0.000210405	0.0232605	2.75067e-05	2.75049e-06	0.000207034	0.0234543	18177.4	2415.07	17589	2402.29	18133.8	2476.7
Mende_Karitiana	1533.35	0.000134335	0.151101	3.40067e-05	1.40145e-05	0.000202868	0.118329	3.3881e-05	1.40934e-05	0.00019829	0.121405	14757.5	2521.56	13171.1	2254.96	15161.3	2595.68
Mende_Karitiana	2025.97	0.000267978	0.393798	3.82714e-05	3.58994e-05	0.000172322	0.340936	3.81365e-05	3.6277e-05	0.00016633	0.354845	13110.8	3006.07	10700.1	2106.64	14913.8	2936.23
Mende_Karitiana	2654.24	0.000293839	0.621461	3.68113e-05	4.65363e-05	0.000124039	0.57863	3.71092e-05	4.65039e-05	0.000118422	0.597999	13473.8	4222.17	11920.1	2268.53	19328	3678.33
Mende_Karitiana	3455.52	0.000148077	0.720313	3.05444e-05	3.74243e-05	8.00639e-05	0.6767	3.05584e-05	3.73865e-05	7.58971e-05	0.702387	16362.1	6587.87	14305	3133.32	24609.1	5390.29
Mende_Karitiana	4477.45	7.06468e-05	0.767354	2.27323e-05	2.5055e-05	4.67543e-05	0.721146	2.27261e-05	2.50831e-05	4.3899e-05	0.752963	22001.1	11389.8	16654.7	5268.09	29434.8	9310.59
Mende_Karitiana	5780.79	6.11362e-05	0.810143	1.79037e-05	1.78663e-05	2.86544e-05	0.767486	1.77832e-05	1.79507e-05	2.672e-05	0.806718	28116.4	18712.6	17892.3	8891.1	32387.7	16094.2
Mende_Karitiana	7443.04	8.64171e-05	0.868387	1.6079e-05	1.5225e-05	2.07194e-05	0.82748	1.58202e-05	1.53139e-05	1.92237e-05	0.873983	31605.3	26009.5	16790.6	13674	31371.4	25548.3
Mende_Karitiana	9563.04	0.00047007	0.98964	1.46253e-05	1.48083e-05	1.84285e-05	0.896014	1.51876e-05	1.48465e-05	1.61289e-05	0.948159	32921.6	31000.3	19394.7	15479.5	38588.4	30798.7
Mende_Karitiana	12266.8	0.000207521	0.997524	1.54809e-05	1.56469e-05	1.95768e-05	0.892639	1.61015e-05	1.60485e-05	1.64059e-05	0.987375	31053	30476.8	17874.3	14749.5	35704.4	29462.5
Mende_Karitiana	15715.1	0.000181856	0.9995	1.8442e-05	1.86329e-05	2.36222e-05	0.885926	1.9418e-05	1.91085e-05	1.91883e-05	0.989917	25749.3	26057.6	14282.3	12575.3	28557.5	25144.3
Mende_Karitiana	20113	8.02797e-05	0.999797	2.27195e-05	2.29703e-05	2.98269e-05	0.874288	2.39089e-05	2.3588e-05	2.3283e-05	0.999663	20912.7	21474.9	10231.9	10281.4	20461.8	20560.6
Mende_Karitiana	25722	5.0393e-05	0.999901	2.71367e-05	2.74798e-05	3.73292e-05	0.852538	2.8423e-05	2.81914e-05	2.73823e-05	1.01035	17591.4	18260	7306.15	8359.02	14611.6	16717.2
Mende_Karitiana	32875.5	4.23777e-05	0.999954	3.09375e-05	3.14258e-05	4.67949e-05	0.808563	3.18459e-05	3.14672e-05	3.08372e-05	1.00401	15700.6	16214.2	5566.87	6647.04	11133.5	13293.8
Mende_Karitiana	41998.9	5.10061e-05	0.999986	3.35828e-05	3.43265e-05	6.3622e-05	0.706272	3.30058e-05	3.26951e-05	3.2573e-05	0.997124	15148.9	15350.1	4778.66	6580.97	9557.26	13161.9
Mende_Karitiana	53634.6	5.25492e-05	0.999997	3.74547e-05	3.88361e-05	0.000166458	0.380909	3.25194e-05	3.2377e-05	3.26923e-05	0.992982	15375.4	15294.1	5758.53	4944.02	11517	9888.03
Mende_Karitiana	68474.6	6.20654e-05	1	4.82153e-05	5.24125e-05	-6.47376e-05	-6.34446	3.00485e-05	2.99331e-05	3.01462e-05	0.994543	16639.8	16585.8	5920.71	5794.12	11841.4	11588.2
Mende_Karitiana	87400.8	4.17213e-05	1	0.000249376	0.00295299	-1.3161e-05	25.0026	2.4668e-05	2.38909e-05	2.32171e-05	0.997841	20269.1	21535.9	7553.29	7592.79	15106.6	15185.6
Mende_Karitiana	111539	2.02528e-05	1	-1.97564e-05	-1.67087e-05	-3.97184e-06	1.40834	1.71653e-05	1.68561e-05	1.72606e-05	0.97927	29128.6	28967.7	12254.3	12377.3	24508.5	24754.6
Mende_Karitiana	142325	1.15273e-05	1	-5.91724e-06	-5.31449e-06	-1.7047e-06	1.39452	1.35524e-05	1.30336e-05	1.55257e-05	0.896456	36893.7	32204.7	17174.9	17452.1	34349.8	34904.1
Mende_Karitiana	181587	5.4245e-06	1	-2.55949e-06	-2.34378e-06	-8.5167e-07	1.37418	1.3602e-05	1.47362e-05	1.37908e-05	1.07592	36759.3	36256.2	18318.2	18421.5	36636.3	36842.9
Mende_Karitiana	231662	5.4245e-06	1	-1.44047e-06	-1.33182e-06	-5.18628e-07	1.35963	1.47979e-05	1.47362e-05	1.37908e-05	1.03092	33788.6	36256.2	18318.2	18421.5	36636.3	36842.9
Mende_Karitiana	295526	2.85488e-07	1	-2.82639e-07	-2.62991e-07	-1.07561e-07	1.34799	1.16757e-05	9.98467e-06	1.37908e-05	0.784145	42824.1	36256.2	17966.4	18130.5	35932.8	36261
Mende_Karitiana	376976	2.85488e-07	1	-9.02229e-08	-8.40827e-08	-3.48202e-08	1.34486	1.03376e-05	9.98467e-06	1.37908e-05	0.827631	48367.2	36256.2	17966.4	18130.5	35932.8	36261
Mende_Karitiana	480855	2.85488e-07	1	-6.64436e-08	-6.19608e-08	-2.57902e-08	1.34356	1.03376e-05	9.98467e-06	1.37908e-05	0.827631	48367.2	36256.2	17966.4	18130.5	35932.8	36261
Mende_Mandenka	0	2.60545e-68	0	1.53689e-06	0	1.02702e-06	0	1.63919e-06	6.7849e-08	9.39737e-07	0.052618	305029	532063	325331	486847	325331	486847
Mende_Mandenka	68.9608	2.60545e-68	0	1.53689e-06	1.84521e-72	1.02702e-06	1.43937e-66	1.63919e-06	6.7849e-08	9.39737e-07	0.052618	305029	532063	325331	486847	325331	486847
Mende_Mandenka	156.911	1.70344e-52	0	1.52359e-06	1.53596e-56	1.02527e-06	1.20522e-50	1.63919e-06	2.4961e-08	9.39737e-07	0.0193577	305029	532063	328173	487678	328173	487678
Mende_Mandenka	269.082	0.000328369	0.0896734	6.04774e-06	5.41632e-07	8.67914e-06	0.073557	5.99393e-06	5.49244e-07	8.80089e-06	0.0742481	83417.7	56812.4	77015.3	53591.3	83921.6	58397.1
Mende_Mandenka	412.14	0.00112243	0.395608	1.62269e-05	6.8984e-06	2.04762e-05	0.375903	1.6155e-05	6.90516e-06	2.05926e-05	0.375815	30950.2	24280.5	22573.7	17543.7	31504	24484.2
Mende_Mandenka	594.593	0.00147185	0.695327	1.90953e-05	1.78285e-05	2.95827e-05	0.732505	1.88683e-05	1.80374e-05	2.9761e-05	0.741832	26499.5	16800.5	17293.3	8933.54	29317.8	15145.3
Mende_Mandenka	827.288	0.00172652	0.890661	2.31893e-05	2.45218e-05	2.89336e-05	0.940924	2.26466e-05	2.51259e-05	2.90571e-05	0.971919	22078.4	17207.5	14590.3	7376.32	27585.3	13946.1
Mende_Mandenka	1124.06	0.00746374	0.999615	2.92753e-05	2.92977e-05	2.92582e-05	1.00106	2.75067e-05	2.98993e-05	3.06603e-05	1.02805	18177.4	16307.7	8281.42	8695.67	16559.7	17388
Mende_Mandenka	1502.56	4.10599e-19	0.999615	3.47926e-05	3.48167e-05	3.47665e-05	1.00107	3.31931e-05	3.52359e-05	3.61262e-05	1.01663	15063.4	13840.4	6723.05	7358.74	13443.5	14714.7
Mende_Mandenka	1985.29	1.11102e-05	0.999621	3.99023e-05	3.9922e-05	3.98548e-05	1.00109	3.78357e-05	3.99548e-05	4.22539e-05	0.99775	13215	11833.2	5431.57	6668.5	10861.1	13334.5
Mende_Mandenka	2600.94	0.000230384	0.999736	3.93565e-05	3.93844e-05	3.93243e-05	1.00112	3.76154e-05	3.93555e-05	4.14806e-05	0.995132	13292.4	12053.8	5625.11	6524.48	11248.7	13047.2
Mende_Mandenka	3386.13	0.000259078	0.999843	3.22522e-05	3.22808e-05	3.22346e-05	1.00116	3.05584e-05	3.23562e-05	3.42751e-05	0.998133	16362.1	14587.8	7184.17	7725.89	14367.2	15450.6
Mende_Mandenka	4387.54	5.96168e-20	0.999843	2.40773e-05	2.40998e-05	2.40647e-05	1.0012	2.33616e-05	2.40407e-05	2.50687e-05	0.992799	21402.7	19945.2	9530.8	10068.4	19060.1	20135.2
Mende_Mandenka	5664.71	6.99349e-05	0.999875	1.8571e-05	1.85894e-05	1.85619e-05	1.00124	1.81262e-05	1.85639e-05	1.93052e-05	0.991887	27584.3	25899.8	12561.3	12961.7	25120.9	25921.9
Mende_Mandenka	7293.58	4.57368e-05	0.999896	1.59242e-05	1.59405e-05	1.59163e-05	1.00127	1.59536e-05	1.59621e-05	1.61231e-05	0.995248	31340.9	31011.4	14586.3	15100.4	29171.2	30199.3
Mende_Mandenka	9370.96	2.47078e-05	0.999909	1.50579e-05	1.50738e-05	1.505e-05	1.00132	1.52166e-05	1.51434e-05	1.51079e-05	0.998754	32858.8	33095.2	15081.6	15826.1	30161.9	31650.8
Mende_Mandenka	12020.5	9.32801e-06	0.999915	1.5854e-05	1.58712e-05	1.58449e-05	1.00137	1.59935e-05	1.61133e-05	1.58124e-05	1.01322	31262.7	31620.8	13515.5	14665.6	27029.9	29330
Mende_Mandenka	15399.5	9.41026e-06	0.999921	1.87574e-05	1.87786e-05	1.87454e-05	1.00145	1.87346e-05	1.90815e-05	1.8908e-05	1.01382	26688.6	26443.8	10316.4	11822.5	20632	23644
Mende_Mandenka	19709.1	1.9355e-05	0.999936	2.33763e-05	2.34055e-05	2.33608e-05	1.00158	2.34763e-05	2.36204e-05	2.34866e-05	1.00592	21298.1	21288.7	7374.52	8810.01	14748.6	17619.5
Mende_Mandenka	25205.4	3.13847e-05	0.999959	2.83591e-05	2.84009e-05	2.83399e-05	1.00181	2.8423e-05	2.841e-05	2.82475e-05	1.00264	17591.4	17700.7	5849.77	6538.76	11699.3	13077.3
Mende_Mandenka	32215.4	4.25493e-05	0.999981	3.23954e-05	3.24554e-05	3.23689e-05	1.00226	3.1653e-05	3.18884e-05	3.17725e-05	1.00554	15796.3	15736.9	5577.46	5228.13	11154.8	10456.2
Mende_Mandenka	41155.5	6.2837e-05	0.999995	3.55488e-05	3.56414e-05	3.55073e-05	1.00319	3.29733e-05	3.31512e-05	3.32438e-05	1.00129	15163.8	15040.4	5793.29	5311.97	11586.6	10623.9
Mende_Mandenka	52557.6	8.08578e-05	1	3.97948e-05	3.99692e-05	3.97166e-05	1.00537	3.26075e-05	3.24426e-05	3.24764e-05	0.996948	15333.9	15395.8	5664.01	5942.77	11328	11885.5
Mende_Mandenka	67099.5	8.09694e-05	1	5.40543e-05	5.46202e-05	5.3803e-05	1.01282	3.03243e-05	2.99499e-05	2.99678e-05	0.993492	16488.4	16684.6	6000.82	6065.1	12001.6	12130.2
Mende_Mandenka	85645.6	5.90438e-05	1	-0.0102424	-0.00198705	0.0117386	-2.65615	2.52046e-05	2.45241e-05	2.49796e-05	0.977365	19837.7	20016.3	7165.37	7168.51	14330.7	14337
Mende_Mandenka	109299	2.92483e-05	1	-1.68391e-05	-1.65564e-05	-1.69697e-05	0.97941	1.81911e-05	1.7619e-05	1.77404e-05	0.980698	27485.9	28184.3	10867	10863.4	21734.1	21726.8
Mende_Mandenka	139466	1.55715e-05	1	-4.94141e-06	-4.88607e-06	-4.96676e-06	0.986272	1.36592e-05	1.33602e-05	1.35725e-05	0.981227	36605.2	36839.3	16132.6	16141.9	32265.3	32283.8
Mende_Mandenka	177941	1.50336e-05	1	-2.30873e-06	-2.28697e-06	-2.31867e-06	0.988445	1.34027e-05	1.34629e-05	1.35725e-05	0.962992	37306	34345.8	21148	21189.2	42296	42378.3
Mende_Mandenka	227010	1.50336e-05	1	-1.30223e-06	-1.29119e-06	-1.30726e-06	0.989611	1.47979e-05	1.34629e-05	1.35725e-05	0.848125	33788.6	29499.4	21148	21189.2	42296	42378.3
Mende_Mandenka	289591	3.77561e-07	1	-3.1455e-07	-3.12083e-07	-3.15674e-07	0.990388	1.21217e-05	1.39145e-05	1.35725e-05	1.30799	41248.4	54617.9	23801.2	24011.8	47602.3	48023.5
Mende_Mandenka	369406	3.77561e-07	1	-9.55556e-08	-9.48244e-08	-9.58888e-08	0.990622	1.03376e-05	1.39145e-05	1.35725e-05	1.72301	48367.2	86002.3	23801.2	24011.8	47602.3	48023.5
Mende_Mandenka	471199	3.77561e-07	1	-5.1565e-08	-5.11743e-08	-5.17431e-08	0.990712	1.03376e-05	1.39145e-05	1.35725e-05	1.72301	48367.2	86002.3	23801.2	24011.8	47602.3	48023.5
Mende_Mbuti	0	1.58348e-05	0.00235484	1.75521e-06	0	2.06183e-05	0	1.63919e-06	2.4681e-08	2.072e-05	0.00220768	305029	24131.3	284865	24250.3	285536	24307.4
Mende_Mbuti	74.4442	1.58348e-05	0.00535009	1.75111e-06	2.62933e-08	2.05698e-05	0.00235593	1.63919e-06	2.4681e-08	2.072e-05	0.00220768	305029	24131.3	284865	24250.3	286389	24380
Mende_Mbuti	169.388	8.09552e-30	0.00535009	1.75301e-06	2.62684e-08	2.05872e-05	0.00235167	1.63919e-06	2.31325e-08	2.072e-05	0.00206917	305029	24131.3	284557	24229.7	286080	24359.3
Mende_Mbuti	290.478	9.25656e-05	0.0333849	9.08196e-06	4.57063e-07	2.78529e-05	0.0247497	8.89709e-06	5.00224e-07	2.80499e-05	0.0270779	56198.1	17825.4	53691.3	17498.8	55483.8	18083
Mende_Mbuti	444.911	0.000217785	0.112853	1.69105e-05	2.4206e-06	3.58869e-05	0.0916939	1.67579e-05	2.42835e-06	3.60679e-05	0.0919379	29836.6	13862.7	27082.4	12712.5	30138.7	14147.1
Mende_Mbuti	641.872	9.11696e-06	0.116908	1.93401e-05	3.20813e-06	4.83806e-05	0.0947459	1.91697e-05	3.219e-06	4.85937e-05	0.0950069	26082.8	10289.4	23608.1	9364.57	26368.1	10459.4
Mende_Mbuti	893.072	2.29075e-05	0.129775	2.37932e-05	3.97357e-06	5.16596e-05	0.105326	2.36399e-05	3.98801e-06	5.18643e-05	0.105637	21150.6	9640.55	18957.1	8658.85	21417.3	9782.55
Mende_Mbuti	1213.44	8.65654e-05	0.189207	2.87141e-05	5.69139e-06	4.29485e-05	0.158839	2.86301e-05	5.70532e-06	4.30846e-05	0.159112	17464.1	11605.1	14925.7	9927.91	17749.8	11806.3
Mende_Mbuti	1622.03	0.000158867	0.312929	3.45651e-05	1.01312e-05	3.75356e-05	0.281029	3.4569e-05	1.01518e-05	3.75907e-05	0.281371	14463.8	13301.2	11125.9	10263.2	14607.6	13474.8
Mende_Mbuti	2143.14	0.000161636	0.445765	3.86504e-05	1.52905e-05	3.31493e-05	0.42592	3.8738e-05	1.53294e-05	3.31248e-05	0.426629	12907.2	15094.4	8757.22	10523	12660.9	15213.8
Mende_Mbuti	2807.75	0.000138273	0.561578	3.59656e-05	1.80168e-05	2.82926e-05	0.560765	3.60968e-05	1.80819e-05	2.82128e-05	0.562338	13851.7	17722.4	8372.62	11473.9	13074.5	17917.4
Mende_Mbuti	3655.38	0.00011146	0.655465	2.80273e-05	1.73631e-05	2.36197e-05	0.672374	2.81466e-05	1.74402e-05	2.35422e-05	0.674817	17764.1	21238.5	9906.47	12862.9	16399.8	21294
Mende_Mbuti	4736.42	0.000104521	0.741735	2.13659e-05	1.59391e-05	1.98164e-05	0.774076	2.14552e-05	1.60125e-05	1.97792e-05	0.776657	23304.3	25279.1	12315.9	14282.3	21451	24876
Mende_Mbuti	6115.14	0.000128986	0.835917	1.70547e-05	1.50452e-05	1.72441e-05	0.877303	1.70971e-05	1.50739e-05	1.7324e-05	0.87585	29244.6	28861.7	15127.6	15071.8	27773.1	27670.5
Mende_Mbuti	7873.53	0.000140379	0.912579	1.54842e-05	1.46856e-05	1.55811e-05	0.945464	1.55533e-05	1.46625e-05	1.56924e-05	0.93853	32147.5	31862.6	16123.7	16256.8	30837.8	31092.5
Mende_Mbuti	10116.2	5.66352e-05	0.936771	1.53639e-05	1.48649e-05	1.55577e-05	0.96146	1.52375e-05	1.50352e-05	1.57483e-05	0.970461	32813.8	31749.5	16057.1	15704.1	31098.8	30415.3
Mende_Mbuti	12976.3	6.63115e-38	0.936771	1.70206e-05	1.64061e-05	1.71674e-05	0.959757	1.67706e-05	1.68148e-05	1.73845e-05	0.98461	29814	28761.2	13518.7	13515.5	26182.7	26176.4
Mende_Mbuti	16624.1	7.75613e-06	0.941173	2.05035e-05	1.96791e-05	2.04627e-05	0.960746	2.02237e-05	2.02774e-05	2.07002e-05	0.99098	24723.5	24154.4	9877.53	10596.3	19174	20569.2
Mende_Mbuti	21276.3	2.36752e-05	0.955582	2.52374e-05	2.43846e-05	2.51105e-05	0.968645	2.52066e-05	2.49524e-05	2.51364e-05	0.991295	19836.1	19891.4	6917.62	8145.66	13528	15929.5
Mende_Mbuti	27209.7	4.08133e-05	0.97605	2.97025e-05	2.91675e-05	3.00278e-05	0.976641	2.94766e-05	2.96069e-05	2.98818e-05	0.997564	16962.6	16732.6	5909.91	6250.71	11678.3	12351.7
Mende_Mbuti	34777	7.1715e-05	0.994	3.31601e-05	3.2602e-05	3.36525e-05	0.975923	3.22318e-05	3.26842e-05	3.26285e-05	1.00784	15512.6	15324	5777.2	6202.88	11519.7	12368.5
Mende_Mbuti	44428	9.28854e-05	0.99939	3.60585e-05	3.52001e-05	3.68646e-05	0.965404	3.30709e-05	3.33451e-05	3.33231e-05	1.00446	15119	15004.6	6291.15	5571.65	12578.5	11139.9
Mende_Mbuti	56736.7	0.000101506	0.999975	4.12928e-05	3.95562e-05	4.29768e-05	0.938801	3.23432e-05	3.22842e-05	3.22098e-05	1.00024	15459.2	15523.2	5910.71	5850.92	11821.3	11701.7
Mende_Mbuti	72435	8.86134e-05	0.999999	6.27771e-05	5.58115e-05	7.06462e-05	0.836609	2.84238e-05	2.93269e-05	2.91107e-05	1.01945	17590.9	17175.8	6205.96	6208.49	12411.9	12417
Mende_Mbuti	92456	5.43834e-05	1	-0.000106628	-0.0002074	-7.43753e-05	2.29167	2.22886e-05	2.27882e-05	2.2402e-05	1.01982	22433	22319.4	8037.81	8041.28	16075.6	16082.6
Mende_Mbuti	117990	2.61327e-05	1	-1.15697e-05	-1.33065e-05	-1.03626e-05	1.21341	1.63422e-05	1.5798e-05	1.60646e-05	0.974981	30595.7	31124.3	12230.3	12238.1	24460.7	24476.1
Mende_Mbuti	150556	1.53464e-05	1	-4.03408e-06	-4.45656e-06	-3.71938e-06	1.14957	1.33388e-05	1.28085e-05	1.30393e-05	0.971145	37484.6	38345.5	16244.7	16254.7	32489.4	32509.5
Mende_Mbuti	192090	1.43538e-05	1	-2.01457e-06	-2.1926e-06	-1.87844e-06	1.12643	1.41999e-05	1.4362e-05	1.30393e-05	0.972044	35211.4	32572.9	17760.9	17790.7	35521.8	35581.3
Mende_Mbuti	245061	1.43538e-05	1	-1.02699e-06	-1.1083e-06	-9.63873e-07	1.11339	1.47979e-05	1.4362e-05	1.30393e-05	0.916719	33788.6	30237.7	17760.9	17790.7	35521.8	35581.3
Mende_Mbuti	312618	4.41199e-07	1	-1.9336e-07	-2.07604e-07	-1.82204e-07	1.10556	1.07836e-05	1.17758e-05	1.30393e-05	1.36786	46366.7	77708.5	21805.7	21996	43611.4	43992
Mende_Mbuti	398779	4.41199e-07	1	-6.12452e-08	-6.56774e-08	-5.7766e-08	1.10372	1.03376e-05	1.17758e-05	1.30393e-05	1.40423	48367.2	77708.5	21805.7	21996	43611.4	43992
Mende_Mbuti	508666	4.41199e-07	1	-3.98977e-08	-4.27642e-08	-3.76455e-08	1.10298	1.03376e-05	1.17758e-05	1.30393e-05	1.40423	48367.2	77708.5	21805.7	21996	43611.4	43992
Mende_Papuan	0	9.62984e-27	0	1.72451e-06	0	3.06899e-05	0	1.63919e-06	3.26346e-08	3.07759e-05	0.00201355	305029	16246.5	289937	16292	289937	16292
Mende_Papuan	71.3944	9.62984e-27	0	1.72451e-06	2.10767e-29	3.069e-05	1.30045e-24	1.63919e-06	3.26346e-08	3.07759e-05	0.00201355	305029	16246.5	289937	16292	289937	16292
Mende_Papuan	162.449	9.62984e-27	0	1.72888e-06	4.46454e-29	2.8612e-05	2.94292e-24	1.63919e-06	2.41075e-08	2.86973e-05	0.00158934	305029	17423.2	289205	17478.6	289205	17478.6
Mende_Papuan	278.578	9.62984e-27	0	7.63003e-06	7.34267e-29	2.74869e-05	4.18184e-24	7.44551e-06	2.41072e-08	2.76687e-05	0.00137307	67154.5	18070.9	65485.6	18196.5	65485.6	18196.5
Mende_Papuan	426.685	9.62984e-27	0	1.6322e-05	1.71875e-28	4.20761e-05	5.88634e-24	1.6155e-05	2.41081e-08	4.22303e-05	0.000825829	30950.2	11839.9	30573	11861.5	30573	11861.5
Mende_Papuan	615.576	9.62984e-27	0	1.9342e-05	5.32875e-28	9.06868e-05	9.6861e-24	1.91697e-05	5.70121e-08	9.08041e-05	0.00103683	26082.8	5506.36	25784.6	5452.22	25784.6	5452.22
Mende_Papuan	856.48	9.62984e-27	0	2.32869e-05	1.26088e-27	0.000155911	1.40725e-23	2.31432e-05	5.67469e-07	0.000155885	0.00633944	21604.6	3207.5	21396.1	3119.34	21396.1	3119.34
Mende_Papuan	1163.73	4.78833e-05	0.0368314	2.81964e-05	3.72844e-06	0.000221751	0.0298339	2.80684e-05	3.6821e-06	0.000221198	0.0295435	17813.6	2260.42	17161.6	2077.85	17793.7	2154.39
Mende_Papuan	1555.58	0.000109219	0.136441	3.39822e-05	1.59201e-05	0.000244616	0.114287	3.3881e-05	1.58986e-05	0.000242989	0.114845	14757.5	2057.7	13370.3	1693	15194.6	1924
Mende_Papuan	2055.34	0.00018825	0.320684	3.85948e-05	3.58369e-05	0.00021048	0.28776	3.84372e-05	3.6064e-05	0.000206977	0.293903	13008.2	2415.72	11046.5	1634.99	14588.9	2159.3
Mende_Papuan	2692.73	0.000191258	0.502229	3.67124e-05	4.33309e-05	0.000145174	0.476461	3.6603e-05	4.35879e-05	0.000140902	0.491116	13660.1	3548.56	11609.2	1959.32	17439.6	2943.35
Mende_Papuan	3505.62	0.000121814	0.613335	2.98319e-05	3.39592e-05	8.45154e-05	0.593966	2.97545e-05	3.41394e-05	8.12708e-05	0.614984	16804.2	6152.27	13654.7	3024.56	22029.7	4879.63
Mende_Papuan	4542.38	7.93106e-05	0.686493	2.28346e-05	2.29301e-05	4.50063e-05	0.675996	2.27261e-05	2.30481e-05	4.31862e-05	0.699357	22001.1	11577.8	15653.4	5478.61	26399.4	9239.64
Mende_Papuan	5864.62	8.8382e-05	0.767303	1.78856e-05	1.70691e-05	2.62938e-05	0.772718	1.77832e-05	1.71365e-05	2.52042e-05	0.797279	28116.4	19837.9	17795	9283.09	31449.2	16406
Mende_Papuan	7550.97	8.77612e-05	0.840469	1.59347e-05	1.4909e-05	1.90455e-05	0.852422	1.56867e-05	1.499e-05	1.81459e-05	0.886126	31874.1	27554.4	17508.3	13442.2	32223.5	24739.9
Mende_Papuan	9701.68	0.000185758	0.942421	1.45879e-05	1.45977e-05	1.67102e-05	0.932814	1.51585e-05	1.45054e-05	1.57478e-05	0.938667	32984.7	31750.5	18615.3	15554.2	36158.7	30212.7
Mende_Papuan	12444.7	0.000186303	0.984363	1.56731e-05	1.58634e-05	1.77595e-05	0.948978	1.63821e-05	1.56776e-05	1.6454e-05	0.954904	30521.2	30387.8	17117.9	14743.5	33968.1	29256.5
Mende_Papuan	15943	0.000117359	0.994513	1.87461e-05	1.89629e-05	2.12531e-05	0.948163	1.98208e-05	1.88414e-05	1.9036e-05	0.969783	25226	26266	13241.1	12698.9	26409.5	25328.2
Mende_Papuan	20404.6	6.25567e-05	0.997307	2.31238e-05	2.34013e-05	2.64866e-05	0.943405	2.43414e-05	2.34952e-05	2.30115e-05	0.992346	20541.1	21728.3	9341.04	10451.5	18656.9	20874.8
Mende_Papuan	26095	4.585e-05	0.998616	2.76501e-05	2.80441e-05	3.24009e-05	0.934011	2.87742e-05	2.82281e-05	2.71801e-05	1.00897	17376.7	18395.8	6650.62	8420.28	13292	16828.9
Mende_Papuan	33352.2	4.00686e-05	0.999341	3.13802e-05	3.19624e-05	3.84738e-05	0.91512	3.18459e-05	3.15861e-05	3.03813e-05	1.01519	15700.6	16457.5	5137.6	6538.82	10271.8	13073.3
Mende_Papuan	42607.9	4.4793e-05	0.999771	3.42925e-05	3.52039e-05	4.63499e-05	0.873087	3.30058e-05	3.285e-05	3.22257e-05	1.00718	15148.9	15515.6	4911.78	5337.06	9822.44	10672.9
Mende_Papuan	54412.4	5.89937e-05	0.999961	3.84318e-05	4.0179e-05	6.82682e-05	0.753121	3.25194e-05	3.23092e-05	3.23169e-05	0.996642	15375.4	15471.8	5659.41	4991.21	11318.6	9982.23
Mende_Papuan	69467.5	7.11781e-05	0.999997	5.08987e-05	5.67551e-05	-0.00137083	-0.0859973	2.97727e-05	2.97004e-05	2.95523e-05	1.00128	16793.9	16919.1	5953.6	5819.62	11907.2	11639.2
Mende_Papuan	88668	4.94386e-05	1	0.000997257	-0.000281583	-2.23365e-05	-0.577654	2.35172e-05	2.34066e-05	2.29501e-05	1.00744	21261	21786.4	7686.67	7689.4	15373.3	15378.8
Mende_Papuan	113157	2.43094e-05	1	-1.71295e-05	-1.43474e-05	-5.80872e-06	1.25096	1.71653e-05	1.63094e-05	1.61637e-05	0.978691	29128.6	30933.5	12009.2	12016.2	24018.5	24032.4
Mende_Papuan	144388	1.40358e-05	1	-5.31595e-06	-4.71973e-06	-2.34216e-06	1.23261	1.34456e-05	1.30045e-05	1.33995e-05	0.968854	37186.8	37314.8	16627.7	16622.6	33255.5	33245.3
Mende_Papuan	184220	1.05973e-05	1	-2.50119e-06	-2.26505e-06	-1.2214e-06	1.21693	1.38013e-05	1.30045e-05	1.37263e-05	1.15281	36228.4	36426.4	18759.7	18899.4	37519.5	37798.7
Mende_Papuan	235021	1.05973e-05	1	-1.35984e-06	-1.24471e-06	-7.04697e-07	1.2058	1.47979e-05	1.30045e-05	1.38664e-05	1.1071	33788.6	36058.5	18759.7	18899.4	37519.5	37798.7
Mende_Papuan	299811	4.28032e-07	1	-2.67192e-07	-2.46258e-07	-1.44085e-07	1.19753	1.16757e-05	1.30045e-05	1.38664e-05	0.533902	42824.1	36058.5	18498.4	18724.1	36996.7	37448.2
Mende_Papuan	382442	4.28032e-07	1	-8.34207e-08	-7.70151e-08	-4.54371e-08	1.19535	1.03376e-05	1.30045e-05	1.38664e-05	0.563418	48367.2	36058.5	18498.4	18724.1	36996.7	37448.2
Mende_Papuan	487828	4.28032e-07	1	-5.91144e-08	-5.46118e-08	-3.23265e-08	1.19447	1.03376e-05	1.30045e-05	1.38664e-05	0.563418	48367.2	36058.5	18498.4	18724.1	36996.7	37448.2
Mende_San	0	4.35667e-22	0	1.74034e-06	0	2.44469e-05	0	1.63919e-06	3.2404e-08	2.45604e-05	0.00247363	305029	20358	287301	20452.5	287301	20452.5
Mende_San	77.2102	4.35667e-22	0	1.74034e-06	8.80104e-25	2.44469e-05	6.72163e-20	1.63919e-06	3.2404e-08	2.45604e-05	0.00247363	305029	20358	287301	20452.5	287301	20452.5
Mende_San	175.682	4.35667e-22	0	1.74007e-06	1.99963e-24	2.44383e-05	1.52769e-19	1.63919e-06	2.23434e-08	2.45604e-05	0.00170563	305029	20358	287344	20459.8	287344	20459.8
Mende_San	301.27	4.35667e-22	0	1.05297e-05	5.03161e-24	3.23093e-05	2.34908e-19	1.03487e-05	8.32101e-08	3.2523e-05	0.00388183	48315.4	15373.8	47432.5	15460.2	47432.5	15460.2
Mende_San	461.442	4.35667e-22	0	1.72106e-05	8.9079e-24	3.80006e-05	3.22685e-19	1.70594e-05	5.81444e-07	3.8198e-05	0.0210449	29309.3	13089.7	28988.7	13132.8	28988.7	13132.8
Mende_San	665.722	4.35667e-22	0	1.98127e-05	1.39553e-23	4.33494e-05	4.41888e-19	1.96664e-05	1.24568e-06	4.35604e-05	0.0394036	25424	11478.3	25167.9	11499.9	25167.9	11499.9
Mende_San	926.256	7.247e-05	0.0470183	2.42293e-05	1.28748e-06	4.40781e-05	0.0376968	2.41366e-05	1.263e-06	4.43086e-05	0.0369054	20715.4	11284.5	19809.7	10890.1	20741.2	11402.1
Mende_San	1258.53	5.28439e-05	0.0887586	2.91726e-05	2.40806e-06	3.75034e-05	0.0722319	2.91918e-05	2.34126e-06	3.76864e-05	0.0700157	17128.1	13267.4	15879.7	12397	17289.2	13497.3
Mende_San	1682.3	8.52249e-05	0.168955	3.57894e-05	4.84783e-06	3.21591e-05	0.142691	3.59448e-05	4.8173e-06	3.225e-05	0.14128	13910.2	15503.9	12064.4	13575.7	14102.7	15869.4
Mende_San	2222.78	8.74929e-05	0.263384	3.87899e-05	7.61118e-06	2.68385e-05	0.231947	3.90387e-05	7.63426e-06	2.68326e-05	0.231793	12807.8	18634.1	10202.1	15161.7	12889.2	19155.1
Mende_San	2912.08	7.59706e-05	0.355489	3.53199e-05	9.43495e-06	2.27617e-05	0.324886	3.55905e-05	9.49211e-06	2.27078e-05	0.325639	14048.7	22018.9	10274.3	16746.9	13926.7	22700.3
Mende_San	3791.2	8.29934e-05	0.464936	2.71313e-05	1.04411e-05	1.98938e-05	0.444063	2.73427e-05	1.05374e-05	1.98447e-05	0.446619	18286.4	25195.7	12152.9	17607.2	17803.1	25793.5
Mende_San	4912.4	9.28477e-05	0.589716	2.06831e-05	1.14456e-05	1.811e-05	0.590084	2.08198e-05	1.15744e-05	1.80983e-05	0.594809	24015.6	27626.9	14457.2	17396.8	22982.9	27656
Mende_San	6342.36	0.000106369	0.721651	1.65243e-05	1.24735e-05	1.68354e-05	0.747818	1.66207e-05	1.26154e-05	1.68944e-05	0.752816	30083	29595.5	16860.9	16531.5	29028.7	28461.5
Mende_San	8166.08	9.73901e-05	0.823056	1.52594e-05	1.33647e-05	1.58335e-05	0.859664	1.53618e-05	1.34952e-05	1.59636e-05	0.861618	32548.3	31321.3	17413.2	16185.3	31745.3	29506.7
Mende_San	10492	7.08155e-05	0.883755	1.54879e-05	1.44351e-05	1.60234e-05	0.916183	1.54535e-05	1.46214e-05	1.6267e-05	0.921887	32355.1	30737	16684.7	15142.3	31429.9	28524.3
Mende_San	13458.4	7.47295e-05	0.933961	1.76131e-05	1.68073e-05	1.76368e-05	0.953611	1.73317e-05	1.69994e-05	1.83889e-05	0.951794	28848.8	27190.3	13620.5	13784.7	26341.6	26659
Mende_San	17241.8	1.44398e-05	0.942551	2.15507e-05	2.04211e-05	2.1138e-05	0.956743	2.10294e-05	2.09154e-05	2.20227e-05	0.971629	23776.2	22703.8	9524.61	11128.1	18502.1	21616.9
Mende_San	22066.9	2.77001e-05	0.959147	2.61724e-05	2.49984e-05	2.56834e-05	0.964152	2.56391e-05	2.57076e-05	2.63377e-05	0.989196	19501.4	18984.2	6573.16	8740.47	12877.8	17123.9
Mende_San	28220.7	4.50341e-05	0.979853	3.01189e-05	2.92129e-05	3.01449e-05	0.9695	2.98278e-05	3.00429e-05	3.02602e-05	0.999962	16762.9	16523.3	5472.96	7011.09	10835.7	13880.9
Mende_San	36069.1	5.2688e-05	0.992983	3.33944e-05	3.23663e-05	3.37098e-05	0.964658	3.24247e-05	3.27034e-05	3.28717e-05	1.00169	15420.4	15210.7	5691.74	5274.24	11343.5	10511.5
Mende_San	46078.8	6.97498e-05	0.998818	3.66291e-05	3.4954e-05	3.70758e-05	0.948486	3.30154e-05	3.34132e-05	3.37259e-05	1.00128	15144.5	14825.4	6241.5	4678.09	12475.6	9350.66
Mende_San	58844.9	9.89296e-05	0.999953	4.19024e-05	3.84363e-05	4.28562e-05	0.90696	3.17035e-05	3.22146e-05	3.21051e-05	1.00973	15771.1	15573.8	5357.39	6374.4	10714.5	12748.5
Mende_San	75126.4	8.66079e-05	0.999999	6.80149e-05	5.29803e-05	7.31382e-05	0.750679	2.78873e-05	2.82255e-05	2.77745e-05	1.01418	17929.3	18002.1	6200.7	6595.9	12401.4	13191.8
Mende_San	95891.2	5.25892e-05	1	-7.0642e-05	-0.000226599	-6.03829e-05	3.45886	2.16742e-05	2.11814e-05	2.11679e-05	0.988811	23068.8	23620.7	8588.64	8588.32	17177.3	17176.6
Mende_San	122374	2.52585e-05	1	-1.00624e-05	-1.32355e-05	-9.50019e-06	1.35314	1.55191e-05	1.48366e-05	1.54633e-05	0.957745	32218.4	32334.6	13075.5	13030.1	26151.1	26060.3
Mende_San	156150	1.60041e-05	1	-3.80837e-06	-4.63829e-06	-3.64727e-06	1.24424	1.31252e-05	1.26642e-05	1.34385e-05	0.953503	38094.7	37206.7	16072	16065.5	32144.1	32131
Mende_San	199227	1.46463e-05	1	-1.90008e-06	-2.24519e-06	-1.83062e-06	1.20363	1.43992e-05	1.45156e-05	1.34385e-05	0.979337	34724	32798.7	16364.9	16379.6	32729.9	32759.2
Mende_San	254166	1.46463e-05	1	-9.11666e-07	-1.05907e-06	-8.81383e-07	1.18131	1.47979e-05	1.45156e-05	1.34385e-05	0.984573	33788.6	34040.8	16364.9	16379.6	32729.9	32759.2
Mende_San	324234	4.74188e-07	1	-1.46798e-07	-1.68893e-07	-1.42205e-07	1.1688	1.03376e-05	1.05543e-05	1.34385e-05	1.16962	48367.2	64852.4	19505.6	19684.6	39011.2	39369.1
Mende_San	413597	4.74188e-07	1	-4.78716e-08	-5.497e-08	-4.63927e-08	1.1663	1.03376e-05	1.05543e-05	1.34385e-05	1.16962	48367.2	64852.4	19505.6	19684.6	39011.2	39369.1
Mende_San	527567	4.74188e-07	1	-3.46899e-08	-3.98017e-08	-3.36239e-08	1.16526	1.03376e-05	1.05543e-05	1.34385e-05	1.16962	48367.2	64852.4	19505.6	19684.6	39011.2	39369.1
Mende_Sardinian	0	8.53316e-27	0	1.77697e-06	0	1.49705e-05	0	1.63919e-06	2.79079e-08	1.51225e-05	0.00332996	305029	33063.3	281377	33399	281377	33399
Mende_Sardinian	70.3439	8.53316e-27	0	1.77697e-06	8.9814e-30	1.49705e-05	1.07257e-24	1.63919e-06	2.79079e-08	1.51225e-05	0.00332996	305029	33063.3	281377	33399	281377	33399
Mende_Sardinian	160.058	8.53316e-27	0	1.77182e-06	2.18759e-29	1.60356e-05	2.45693e-24	1.63919e-06	2.44727e-08	1.61834e-05	0.00274626	305029	30895.8	282196	31177.6	282196	31177.6
Mende_Sardinian	274.478	8.53316e-27	0	7.63107e-06	5.96909e-29	2.5533e-05	3.59973e-24	7.44551e-06	2.44684e-08	2.57316e-05	0.00147501	67154.5	19431.3	65477.7	19559.3	65477.7	19559.3
Mende_Sardinian	420.406	8.53316e-27	0	1.62683e-05	9.69776e-29	2.71372e-05	4.46845e-24	1.6155e-05	2.44701e-08	2.72623e-05	0.00112721	30950.2	18340.3	30675.3	18398.8	30675.3	18398.8
Mende_Sardinian	606.519	8.53316e-27	0	1.93192e-05	2.08739e-28	4.05799e-05	6.9697e-24	1.91697e-05	8.47271e-08	4.07489e-05	0.00282807	26082.8	12270.3	25816.2	12273	25816.2	12273
Mende_Sardinian	843.88	5.12252e-28	0	2.33223e-05	3.61367e-28	6.92768e-05	7.80498e-24	2.31432e-05	7.07351e-07	6.9489e-05	0.0152722	21604.6	7195.38	21364.6	7139.32	21364.6	7139.32
Mende_Sardinian	1146.61	9.45517e-05	0.070409	2.76731e-05	4.05126e-06	0.000113051	0.0575775	2.75067e-05	3.94145e-06	0.000113319	0.0559763	18177.4	4412.33	17045.1	4070.16	18245.2	4356.73
Mende_Sardinian	1532.7	0.000154999	0.202007	3.40667e-05	1.57816e-05	0.000145963	0.175322	3.3881e-05	1.58422e-05	0.000146153	0.175992	14757.5	3421.08	12707.7	2750.5	15274.7	3306.13
Mende_Sardinian	2025.1	0.000233147	0.404582	3.84306e-05	3.61285e-05	0.000149756	0.383964	3.81365e-05	3.6521e-05	0.000149333	0.38962	13110.8	3348.21	10593	2136.81	14878.7	3001.33
Mende_Sardinian	2653.11	0.000205293	0.571449	3.73004e-05	4.50392e-05	0.000120047	0.572482	3.71092e-05	4.53889e-05	0.000119103	0.581118	13473.8	4198.05	11360.9	2155.55	17853.1	3387.34
Mende_Sardinian	3454.05	0.000132404	0.673016	3.08254e-05	3.63436e-05	7.50742e-05	0.686378	3.05584e-05	3.66941e-05	7.41822e-05	0.700666	16362.1	6740.16	13452.4	3055.59	22506.1	5112.04
Mende_Sardinian	4475.54	5.467e-05	0.716429	2.3065e-05	2.46307e-05	4.43427e-05	0.730796	2.27261e-05	2.49118e-05	4.38423e-05	0.748455	22001.1	11404.5	16087.3	4998.91	27612.7	8580.28
Mende_Sardinian	5778.33	7.41813e-05	0.778382	1.8133e-05	1.80355e-05	2.66553e-05	0.805365	1.77832e-05	1.82524e-05	2.64486e-05	0.825305	28116.4	18904.6	18231.2	8241.58	32422	14656.7
Mende_Sardinian	7439.87	8.87994e-05	0.84789	1.61525e-05	1.55044e-05	1.89703e-05	0.882864	1.58202e-05	1.56716e-05	1.88247e-05	0.904701	31605.3	26560.8	17896.9	12128.6	33071.6	22412.3
Mende_Sardinian	9558.96	0.000102079	0.912395	1.53154e-05	1.49571e-05	1.65222e-05	0.939589	1.51876e-05	1.5056e-05	1.6429e-05	0.952412	32921.6	30434	17333.2	14753.2	33147.9	28214
Mende_Sardinian	12261.6	0.000137177	0.965971	1.59395e-05	1.59915e-05	1.69974e-05	0.971041	1.61015e-05	1.60974e-05	1.67391e-05	0.980333	31053	29870.1	16330.6	14642.7	32105.4	28787.2
Mende_Sardinian	15708.4	6.61044e-05	0.98097	1.89902e-05	1.90593e-05	2.00883e-05	0.975435	1.9418e-05	1.90602e-05	1.95705e-05	0.977737	25749.3	25548.7	12330.3	12832.3	24425.9	25420.4
Mende_Sardinian	20104.5	4.41069e-05	0.988395	2.33343e-05	2.34416e-05	2.47268e-05	0.975495	2.39089e-05	2.35141e-05	2.36263e-05	0.989335	20912.7	21162.8	8587.87	10696.5	17076.1	21268.8
Mende_Sardinian	25711	4.59996e-05	0.993989	2.78775e-05	2.81337e-05	2.99505e-05	0.973013	2.8423e-05	2.8215e-05	2.78697e-05	1.00244	17591.4	17940.6	6205.84	8772.15	12374.4	17491.6
Mende_Sardinian	32861.5	4.89358e-05	0.997538	3.17186e-05	3.2192e-05	3.49077e-05	0.966344	3.18459e-05	3.16185e-05	3.10849e-05	1.00486	15700.6	16085	5138.39	7004.14	10264.1	13991
Mende_Sardinian	41981	5.38432e-05	0.999296	3.46231e-05	3.53857e-05	3.97859e-05	0.951113	3.30058e-05	3.28962e-05	3.25177e-05	1.00411	15148.9	15376.2	5144.02	5829.19	10284.4	11654.3
Mende_Sardinian	53611.8	5.79951e-05	0.999874	3.87706e-05	4.02224e-05	4.95306e-05	0.911026	3.25194e-05	3.24951e-05	3.20241e-05	1.00692	15375.4	15613.2	5697.81	4986.84	11394.9	9973.05
Mende_Sardinian	68445.4	6.84088e-05	0.999991	5.15207e-05	5.63025e-05	0.000105417	0.717514	3.00485e-05	3.00782e-05	2.9423e-05	1.01152	16639.8	16993.5	5897.57	5740.22	11795.1	11480.4
Mende_Sardinian	87364	5.24099e-05	0.999999	0.000933277	-0.000395941	-4.85857e-05	-0.895094	2.4668e-05	2.38214e-05	2.38937e-05	0.981076	20269.1	20926	7334.43	7335.47	14668.9	14670.9
Mende_Sardinian	111492	2.67656e-05	1	-1.71237e-05	-1.48127e-05	-8.8305e-06	1.14145	1.71653e-05	1.66165e-05	1.73912e-05	0.961701	29128.6	28750.2	11734.8	11756.6	23469.5	23513.2
Mende_Sardinian	142264	1.64464e-05	1	-5.41998e-06	-4.91754e-06	-3.3559e-06	1.12069	1.35524e-05	1.30429e-05	1.58849e-05	0.886147	36893.7	31476.5	15932.2	15938.8	31864.4	31877.7
Mende_Sardinian	181510	1.27574e-05	1	-2.45836e-06	-2.26733e-06	-1.6311e-06	1.10887	1.3602e-05	1.30429e-05	1.58849e-05	1.00389	36759.3	30564.9	19072.3	19194.1	38144.7	38388.2
Mende_Sardinian	231563	1.27574e-05	1	-1.32877e-06	-1.23604e-06	-9.15375e-07	1.10157	1.47979e-05	1.30429e-05	1.58849e-05	1.27759	33788.6	57180.4	19072.3	19194.1	38144.7	38388.2
Mende_Sardinian	295400	3.7602e-07	1	-2.65363e-07	-2.48199e-07	-1.87364e-07	1.09646	1.16757e-05	1.30429e-05	1.58849e-05	0.880997	42824.1	63305.5	19030.4	19275.9	38060.9	38551.8
Mende_Sardinian	376815	3.7602e-07	1	-7.45377e-08	-6.98119e-08	-5.29576e-08	1.09513	1.03376e-05	1.30429e-05	1.58849e-05	0.945642	48367.2	63305.5	19030.4	19275.9	38060.9	38551.8
Mende_Sardinian	480650	3.7602e-07	1	-4.88176e-08	-4.57447e-08	-3.47613e-08	1.09465	1.03376e-05	1.30429e-05	1.58849e-05	0.945642	48367.2	63305.5	19030.4	19275.9	38060.9	38551.8
Mende_Yoruba	0	9.67015e-82	0	1.70537e-06	0	2.30794e-06	0	1.63919e-06	4.06321e-08	2.38726e-06	0.0201826	305029	209445	293191	216643	293191	216643
Mende_Yoruba	69.118	9.67015e-82	0	1.70537e-06	1.54246e-85	2.30794e-06	7.68673e-80	1.63919e-06	4.06321e-08	2.38726e-06	0.0201826	305029	209445	293191	216643	293191	216643
Mende_Yoruba	157.27	0.000130318	0.0288769	1.69073e-06	4.59568e-08	2.31085e-06	0.0229693	1.63919e-06	5.2848e-08	2.38726e-06	0.0262504	305029	209445	289103	211504	297451	217611
Mende_Yoruba	269.695	0.000720678	0.210196	7.50941e-06	1.5083e-06	8.97624e-06	0.182983	7.44551e-06	1.52302e-06	9.02266e-06	0.184966	67154.5	55416	56335.5	46978.5	68177	56853.2
Mende_Yoruba	413.08	0.00126403	0.502557	1.62352e-05	8.76328e-06	1.88871e-05	0.499015	1.6155e-05	8.73642e-06	1.89757e-05	0.497366	30950.2	26349.4	20750.1	17414.2	31178.2	26165.8
Mende_Yoruba	595.949	0.00168802	0.773647	1.92381e-05	1.86854e-05	2.61456e-05	0.823444	1.88683e-05	1.89365e-05	2.639e-05	0.836819	26499.5	18946.6	16459.6	9456.88	29193.5	16773.2
Mende_Yoruba	829.176	0.00904515	0.998958	2.55612e-05	2.55777e-05	2.55647e-05	1.00057	2.26466e-05	2.71181e-05	2.75938e-05	1.07953	22078.4	18120	9826.02	9634.65	19641.8	19259.3
Mende_Yoruba	1126.62	4.56544e-16	0.998958	2.91942e-05	2.92077e-05	2.91873e-05	1.00058	2.75067e-05	2.9703e-05	3.05919e-05	1.0225	18177.4	16344.2	8344.04	8528.92	16679.4	17048.9
Mende_Yoruba	1505.98	2.71998e-16	0.998958	3.42486e-05	3.42592e-05	3.42297e-05	1.00059	3.31931e-05	3.36834e-05	3.60369e-05	0.973085	15063.4	13874.7	6880.81	7290.66	13754.4	14573.7
Mende_Yoruba	1989.82	1.96254e-17	0.998958	3.91181e-05	3.911e-05	3.90554e-05	1.0006	3.81365e-05	3.85926e-05	4.06259e-05	0.979976	13110.8	12307.4	5558.05	6654.59	11110.3	13302.2
Mende_Yoruba	2606.87	0.00013993	0.999164	3.7842e-05	3.78446e-05	3.78e-05	1.00062	3.71092e-05	3.80651e-05	3.84963e-05	1.00694	13473.8	12988.3	5769.37	6719.72	11533.9	13433.8
Mende_Yoruba	3393.85	0.000130078	0.999356	3.11591e-05	3.11703e-05	3.11408e-05	1.00065	3.05584e-05	3.15335e-05	3.15798e-05	1.01495	16362.1	15832.9	7188.8	7945.85	14373	15886.6
Mende_Yoruba	4397.54	6.88343e-05	0.99946	2.36612e-05	2.36737e-05	2.3654e-05	1.00068	2.33616e-05	2.38931e-05	2.39327e-05	1.0104	21402.7	20891.9	9650.96	10223.7	19296.7	20441.8
Mende_Yoruba	5677.62	3.22671e-05	0.999514	1.85615e-05	1.85727e-05	1.85577e-05	1.0007	1.81262e-05	1.86661e-05	1.91165e-05	1.0024	27584.3	26155.4	12310.9	12823.3	24615.7	25640.4
Mende_Yoruba	7310.21	2.71315e-05	0.999566	1.5914e-05	1.59235e-05	1.59099e-05	1.00073	1.58202e-05	1.59909e-05	1.61267e-05	1.00109	31605.3	31004.5	14113.3	14945.7	28220.5	29885
Mende_Yoruba	9392.4	1.52311e-05	0.9996	1.51023e-05	1.51114e-05	1.50976e-05	1.00076	1.52166e-05	1.52052e-05	1.50922e-05	1.00336	32858.8	33129.7	14418.6	15567.2	28831.3	31128.1
Mende_Yoruba	12047.9	5.61751e-06	0.999615	1.59719e-05	1.59817e-05	1.59664e-05	1.00079	1.59935e-05	1.62024e-05	1.59679e-05	1.01387	31262.7	31312.7	12871.5	14157.1	25738.1	28308.7
Mende_Yoruba	15434.6	7.09945e-06	0.999638	1.88551e-05	1.88676e-05	1.88486e-05	1.00083	1.87346e-05	1.91549e-05	1.89879e-05	1.01557	26688.6	26332.5	9942.3	11116.5	19881	22229
Mende_Yoruba	19754.1	1.7399e-05	0.999701	2.35238e-05	2.35429e-05	2.35192e-05	1.00091	2.34763e-05	2.36456e-05	2.37225e-05	1.00196	21298.1	21077	7283.1	7950.52	14564	15898.7
Mende_Yoruba	25263	3.12008e-05	0.999807	2.8428e-05	2.84575e-05	2.84272e-05	1.00105	2.8423e-05	2.83702e-05	2.83106e-05	1.00012	17591.4	17661.2	6117.15	5865.1	12233.1	11729.1
Mende_Yoruba	32288.8	5.26676e-05	0.999925	3.244e-05	3.24808e-05	3.24361e-05	1.00132	3.1653e-05	3.1808e-05	3.17403e-05	1.00351	15796.3	15752.8	5987.45	5502.79	11974.4	11005.2
Mende_Yoruba	41249.4	7.34317e-05	0.999986	3.55996e-05	3.56621e-05	3.55923e-05	1.00186	3.29733e-05	3.31607e-05	3.31196e-05	1.00346	15163.8	15096.8	5914.51	5737.79	11828.9	11475.5
Mende_Yoruba	52677.4	8.41645e-05	0.999999	4.01917e-05	4.03109e-05	4.01778e-05	1.00314	3.26075e-05	3.26067e-05	3.24388e-05	1.00257	15333.9	15413.6	5598.27	6066.34	11196.5	12132.7
Mende_Yoruba	67252.6	8.32307e-05	1	5.54693e-05	5.5868e-05	5.54227e-05	1.00761	3.03243e-05	3.01986e-05	3.00214e-05	1.00085	16488.4	16654.8	6018.94	6002.28	12037.9	12004.6
Mende_Yoruba	85841.6	5.8823e-05	1	-0.000837305	-0.000681134	-0.00086054	0.802351	2.52046e-05	2.45476e-05	2.49219e-05	0.979428	19837.7	20062.7	7102.6	7106.09	14205.2	14212.2
Mende_Yoruba	109549	2.75667e-05	1	-1.56807e-05	-1.55101e-05	-1.5701e-05	0.988482	1.75768e-05	1.73268e-05	1.7372e-05	0.991549	28446.5	28781.9	11080.4	11074.3	22160.8	22148.7
Mende_Yoruba	139785	1.4936e-05	1	-4.80065e-06	-4.76511e-06	-4.80487e-06	0.992159	1.36592e-05	1.3151e-05	1.31716e-05	0.980289	36605.2	37960.4	16119.5	16126.1	32239.1	32252.3
Mende_Yoruba	178346	1.46854e-05	1	-2.32519e-06	-2.31065e-06	-2.32692e-06	0.993376	1.3602e-05	1.39864e-05	1.31716e-05	0.939475	36759.3	30916	20052.1	20058.3	40104.1	40116.5
Mende_Yoruba	227527	1.46854e-05	1	-1.28555e-06	-1.27833e-06	-1.2864e-06	0.994052	1.47979e-05	1.39864e-05	1.31716e-05	0.773639	33788.6	23408.8	20052.1	20058.3	40104.1	40116.5
Mende_Yoruba	290252	4.1636e-07	1	-2.99133e-07	-2.97578e-07	-2.99318e-07	0.994494	1.21217e-05	1.10325e-05	1.31716e-05	1.00699	41248.4	51072.1	24640.1	24812.2	49280.3	49624.3
Mende_Yoruba	370248	4.1636e-07	1	-9.70693e-08	-9.65762e-08	-9.71276e-08	0.994622	1.03376e-05	1.10325e-05	1.31716e-05	1.77733	48367.2	240714	24640.1	24812.2	49280.3	49624.3
Mende_Yoruba	472274	4.1636e-07	1	-5.3902e-08	-5.36309e-08	-5.39341e-08	0.994674	1.03376e-05	1.10325e-05	1.31716e-05	1.77733	48367.2	240714	24640.1	24812.2	49280.3	49624.3
Papuan_Australian	0	2.59312e-22	0	3.05942e-05	0	5.10436e-06	0	3.07759e-05	1.32174e-07	4.93656e-06	0.00740211	16246.5	101285	16343	97955.4	16343	97955.4
Papuan_Australian	47.865	2.59312e-22	0	3.05942e-05	6.33475e-26	5.10436e-06	3.54902e-21	3.07759e-05	1.32174e-07	4.93656e-06	0.00740211	16246.5	101285	16343	97955.4	16343	97955.4
Papuan_Australian	108.911	1.20313e-22	0	3.05852e-05	1.00769e-25	5.10222e-06	5.64733e-21	3.07759e-05	9.69247e-08	4.93656e-06	0.00542807	16246.5	101285	16347.8	97996.7	16347.8	97996.7
Papuan_Australian	186.767	0.000202258	0.0393708	2.81595e-05	7.30141e-07	1.82521e-05	0.0314637	2.82816e-05	6.86939e-07	1.81704e-05	0.0295763	17679.3	27517.3	17214.7	26533.1	17892.5	27577.8
Papuan_Australian	286.063	0.000229256	0.0935614	2.73766e-05	2.1999e-06	2.99278e-05	0.0767793	2.74062e-05	2.14119e-06	3.00252e-05	0.0745649	18244	16652.7	16962.5	15474.2	18549.6	16921.9
Papuan_Australian	412.702	0.000781742	0.295843	3.34491e-05	6.86056e-06	1.7774e-05	0.26787	3.35726e-05	7.0129e-06	1.76143e-05	0.274012	14893.1	28386.1	11660.1	22527.5	15109.7	29192.1
Papuan_Australian	574.214	0.000643671	0.459862	7.23013e-05	2.299e-05	3.03019e-05	0.448133	7.25321e-05	2.30432e-05	3.01195e-05	0.44896	6893.5	16600.5	4551.91	12362.3	6645.16	18047.3
Papuan_Australian	780.202	0.000679949	0.622124	0.000133001	6.13844e-05	5.78565e-05	0.643249	0.000133439	6.10612e-05	5.77935e-05	0.638608	3747.04	8651.5	2010.48	6513.65	3261.25	10565.9
Papuan_Australian	1042.91	0.000450996	0.720683	0.00020019	0.000121861	0.000119678	0.761944	0.000200777	0.000121078	0.000119874	0.755203	2490.33	4171.04	1139.88	2814.62	1961.38	4843.07
Papuan_Australian	1377.97	0.000368135	0.796081	0.000247023	0.000183317	0.000185071	0.848506	0.000247077	0.000182401	0.000185136	0.844034	2023.66	2700.72	790.591	1594.21	1419.97	2863.33
Papuan_Australian	1805.29	0.0046695	0.998744	0.000219577	0.000219308	0.000218302	1.00168	0.000232489	0.000206077	0.000218248	0.914402	2150.64	2290.97	879.309	1313.44	1757.51	2625.22
Papuan_Australian	2350.28	4.37117e-22	0.998744	0.000180204	0.000180072	0.000179255	1.00191	0.000177713	0.000172396	0.000182548	0.957063	2813.53	2739	987.957	1355.82	1974.67	2709.93
Papuan_Australian	3045.35	4.37117e-22	0.998744	0.000116795	0.000116717	0.000116132	1.00218	0.000109945	0.000109698	0.000122141	0.94532	4547.74	4093.62	1379.48	1957.54	2757.22	3912.61
Papuan_Australian	3931.82	8.14436e-06	0.998767	6.41713e-05	6.41185e-05	6.37549e-05	1.00243	5.94451e-05	5.95808e-05	6.73306e-05	0.93994	8411.13	7426.05	2312.01	3601.22	4621.17	7197.99
Papuan_Australian	5062.41	8.52423e-05	0.999036	3.57204e-05	3.57242e-05	3.55399e-05	1.00264	3.25936e-05	3.26217e-05	3.82355e-05	0.921139	15340.4	13076.9	5204.31	6497.9	10403.6	12989.5
Papuan_Australian	6504.33	0.000193297	0.999526	2.24223e-05	2.24341e-05	2.23201e-05	1.00281	2.12094e-05	2.0637e-05	2.27812e-05	0.938246	23574.5	21947.9	11544.6	11131.4	23083.8	22257.6
Papuan_Australian	8343.28	0.000272886	0.999868	1.72622e-05	1.72698e-05	1.7176e-05	1.00294	1.68732e-05	1.6062e-05	1.68233e-05	0.953333	29632.8	29720.6	16776.8	15536.2	33551.3	31070.3
Papuan_Australian	10688.7	9.4091e-05	0.999925	1.63264e-05	1.63334e-05	1.62405e-05	1.00307	1.58195e-05	1.53519e-05	1.57514e-05	0.972532	31606.6	31743.2	17484.1	16633.1	34966.8	33265
Papuan_Australian	13679.9	0.000106286	0.999967	1.79223e-05	1.79302e-05	1.78226e-05	1.00323	1.69988e-05	1.70281e-05	1.72823e-05	0.99344	29413.8	28931.3	15778	15294	31555.4	30587.5
Papuan_Australian	17494.9	9.50775e-05	0.999987	2.1418e-05	2.1428e-05	2.129e-05	1.00346	2.00191e-05	2.03724e-05	2.05286e-05	1.00486	24976.1	24356.2	12917.2	12771.7	25834.3	25543.3
Papuan_Australian	22360.4	4.58789e-05	0.999993	2.6341e-05	2.63546e-05	2.61652e-05	1.00387	2.46189e-05	2.45974e-05	2.47627e-05	0.996217	20309.6	20191.7	9693.23	9948.35	19386.4	19896.6
Papuan_Australian	28565.7	3.8014e-05	0.999996	3.15601e-05	3.15796e-05	3.13088e-05	1.00462	2.88713e-05	2.86375e-05	2.88183e-05	0.992813	17318.2	17350.1	7557.32	7646.88	15114.6	15293.7
Papuan_Australian	36479.8	4.39031e-05	0.999998	3.66973e-05	3.67277e-05	3.63089e-05	1.00615	3.14087e-05	3.1416e-05	3.16948e-05	0.995697	15919.2	15775.4	6878.44	6290.54	13756.9	12581.1
Papuan_Australian	46573.2	3.12049e-05	0.999999	4.3688e-05	4.37453e-05	4.2958e-05	1.00975	3.25031e-05	3.21826e-05	3.28179e-05	0.985368	15383.1	15235.6	5204.47	5671.08	10408.9	11342.2
Papuan_Australian	59446.1	5.09139e-05	1	6.3399e-05	6.35897e-05	6.10293e-05	1.02211	3.15238e-05	3.10522e-05	3.15099e-05	0.985259	15861	15868	7137.25	6883.78	14274.5	13767.6
Papuan_Australian	75863.8	2.88634e-05	1	-0.000810522	-0.000755123	-0.0162341	0.0886053	2.7592e-05	2.7408e-05	2.73442e-05	0.997812	18121.2	18285.4	8610.49	8709.62	17221	17419.2
Papuan_Australian	96802.4	2.67046e-05	1	-1.93674e-05	-1.92887e-05	-2.04485e-05	0.968894	2.0939e-05	2.05627e-05	2.07259e-05	0.987054	23878.9	24124.4	17522.3	17560	35044.6	35120
Papuan_Australian	123507	3.14107e-06	1	-6.77093e-06	-6.75276e-06	-7.01538e-06	0.979633	2.0939e-05	2.05627e-05	2.07259e-05	0.890634	34470.5	30292.2	17888.5	17995.9	35777	35991.8
Papuan_Australian	157566	3.14107e-06	1	-3.18345e-06	-3.17651e-06	-3.27622e-06	0.983489	2.0939e-05	2.05627e-05	2.07259e-05	0.932837	37185.3	30937	17888.5	17995.9	35777	35991.8
Papuan_Australian	201003	9.54595e-08	1	-8.82429e-07	-8.80737e-07	-9.04939e-07	0.985513	2.0939e-05	2.05627e-05	2.07259e-05	1.09396	36058.5	47308.8	19667.2	19797.8	39334.4	39595.6
Papuan_Australian	256402	9.54595e-08	1	-2.50939e-07	-2.50481e-07	-2.57035e-07	0.986194	2.0939e-05	2.05627e-05	2.07259e-05	1.16036	36058.5	54522	19667.2	19797.8	39334.4	39595.6
Papuan_Australian	327055	9.54595e-08	1	-9.03232e-08	-9.0161e-08	-9.24782e-08	0.986436	2.0939e-05	2.05627e-05	2.07259e-05	1.16036	36058.5	54522	19667.2	19797.8	39334.4	39595.6
Papuan_Dai	0	4.49083e-23	0	3.07504e-05	0	3.63185e-07	0	3.07759e-05	9.68793e-07	3.41941e-07	0.0622661	16246.5	1.46224e+06	16260	1.37671e+06	16260	1.37671e+06
Papuan_Dai	55.061	4.49083e-23	0	3.07504e-05	8.98038e-28	3.63185e-07	5.77264e-23	3.07759e-05	9.68793e-07	3.41941e-07	0.0622661	16246.5	1.46224e+06	16260	1.37671e+06	16260	1.37671e+06
Papuan_Dai	125.284	2.94555e-24	0	3.07459e-05	9.73259e-28	3.63231e-07	6.25707e-23	3.07759e-05	3.27827e-08	3.41941e-07	0.00210701	16246.5	1.46224e+06	16262.4	1.37654e+06	16262.4	1.37654e+06
Papuan_Dai	214.846	4.24894e-24	0	2.6911e-05	5.01348e-26	1.6383e-05	2.31602e-21	2.70345e-05	5.48689e-08	1.62656e-05	0.00253436	18494.9	30739.8	18586.3	30475.6	18586.3	30475.6
Papuan_Dai	329.069	6.78334e-24	0	2.84059e-05	9.27025e-26	2.42043e-05	3.52413e-21	2.84562e-05	6.09348e-08	2.41574e-05	0.00231631	17570.8	20697.6	17605.3	20609.3	17605.3	20609.3
Papuan_Dai	474.746	9.50305e-24	0	5.07395e-05	1.54339e-25	2.96679e-05	3.83893e-21	5.08879e-05	6.48672e-07	2.95334e-05	0.0161318	9825.51	16930	9823.95	16800.4	9823.95	16800.4
Papuan_Dai	660.54	0.000281287	0.124802	9.66308e-05	7.3884e-06	4.48048e-05	0.104477	9.68948e-05	7.34355e-06	4.46336e-05	0.103775	5160.24	11202.3	4615.7	10070.4	5191.74	11327.2
Papuan_Dai	897.496	0.00039415	0.310325	0.000163122	3.7043e-05	9.70538e-05	0.284754	0.000163367	3.71246e-05	9.68245e-05	0.285364	3060.6	5163.98	2270.56	3972.84	2975.17	5205.72
Papuan_Dai	1199.7	0.00042253	0.502043	0.000225395	9.79179e-05	0.000164934	0.501719	0.000225511	9.79221e-05	0.000164539	0.5021	2217.18	3038.8	1312.94	1948	1972.09	2925.98
Papuan_Dai	1585.13	0.000362304	0.651263	0.000243756	0.000148914	0.00019217	0.683208	0.000242989	0.000149111	0.000190969	0.687214	2057.7	2618.22	982.529	1459.2	1622.41	2409.52
Papuan_Dai	2076.7	0.00022086	0.735619	0.000203219	0.00014722	0.000174147	0.780252	0.000201124	0.00014707	0.000171971	0.788377	2486.02	2907.46	1040.51	1468.27	1805.93	2548.37
Papuan_Dai	2703.62	0.000101438	0.775207	0.000142689	0.000108711	0.000123201	0.817712	0.000140902	0.000107251	0.000120877	0.819398	3548.56	4136.44	1366.21	2036.85	2425.31	3615.83
Papuan_Dai	3503.18	1.93044e-05	0.783885	8.31358e-05	6.56749e-05	7.81269e-05	0.814508	8.12708e-05	6.47503e-05	7.56302e-05	0.825364	6152.27	6611.11	2357.4	2975.76	4205.32	5308.41
Papuan_Dai	4522.93	3.0316e-05	0.800272	4.45858e-05	3.68873e-05	4.43897e-05	0.829157	4.31862e-05	3.64126e-05	4.2723e-05	0.8477	11577.8	11703.3	4586.29	5090.55	8256.57	9164.37
Papuan_Dai	5823.49	5.33478e-05	0.832668	2.63105e-05	2.32128e-05	2.69913e-05	0.870996	2.52042e-05	2.27594e-05	2.6369e-05	0.882604	19837.9	18961.7	8455.93	8447.71	15496.9	15481.8
Papuan_Dai	7482.18	9.63622e-05	0.888694	1.90549e-05	1.79434e-05	1.94195e-05	0.932745	1.81459e-05	1.73423e-05	1.94421e-05	0.922753	27554.4	25717.4	13217.2	12372.9	24963.3	23368.7
Papuan_Dai	9597.6	0.000111293	0.938947	1.67047e-05	1.62262e-05	1.67493e-05	0.970062	1.57478e-05	1.55579e-05	1.69697e-05	0.951043	31750.5	29464.3	16415.8	14991.7	31829.4	29068.1
Papuan_Dai	12295.6	0.000158811	0.979533	1.7264e-05	1.69515e-05	1.70575e-05	0.98781	1.62724e-05	1.62117e-05	1.70975e-05	0.971641	30727	29244	16484.7	15391.8	32632	30468.6
Papuan_Dai	15736.6	8.27931e-05	0.990104	2.00669e-05	1.97014e-05	1.97395e-05	0.98986	1.87083e-05	1.89716e-05	1.9401e-05	0.995641	26726	25771.8	13701.5	13290.8	27267.4	26450.1
Papuan_Dai	20125	3.12426e-05	0.993024	2.455e-05	2.40571e-05	2.40748e-05	0.989501	2.26096e-05	2.31396e-05	2.32633e-05	1.00886	22114.5	21493.1	10107.1	10427.1	20143.8	20781.5
Papuan_Dai	25722	2.99472e-05	0.995451	3.00027e-05	2.9321e-05	2.93339e-05	0.988295	2.71801e-05	2.75036e-05	2.7995e-05	0.996959	18395.8	17860.3	7420.56	7808.56	14807.4	15581.6
Papuan_Dai	32860.2	3.3832e-05	0.997543	3.53034e-05	3.43089e-05	3.43266e-05	0.985464	3.03813e-05	3.08265e-05	3.18028e-05	0.991458	16457.5	15721.9	6127.89	5920.57	12240.7	11826.6
Papuan_Dai	41964.1	5.12962e-05	0.999253	4.11941e-05	3.95073e-05	3.95255e-05	0.978876	3.22257e-05	3.21402e-05	3.31926e-05	0.982607	15515.6	15063.6	5382.18	6776.64	10760.3	13548.2
Papuan_Dai	53575	4.48206e-05	0.999802	5.34488e-05	4.94108e-05	4.94572e-05	0.960309	3.25134e-05	3.15414e-05	3.23453e-05	0.972618	15378.3	15458.2	6212.21	5613.65	12423.2	11226.2
Papuan_Dai	68383.1	4.56096e-05	0.999965	0.000145206	0.000104321	0.000104686	0.834934	2.95523e-05	2.89821e-05	2.90443e-05	0.989208	16919.1	17215.1	7219.92	7241.2	14439.6	14482.1
Papuan_Dai	87268.8	1.97255e-05	0.999986	-3.87184e-05	-4.99551e-05	-4.97766e-05	1.12899	2.36205e-05	2.35534e-05	2.36782e-05	0.995941	21168.1	21116.4	9206.09	9417.83	18412	18835.5
Papuan_Dai	111356	8.93247e-06	0.999992	-8.23666e-06	-9.3216e-06	-9.30645e-06	1.06271	1.67165e-05	1.69641e-05	1.74309e-05	0.993582	29910.5	28684.7	15932.7	16404.6	31865.4	32809
Papuan_Dai	142075	3.06411e-06	0.999994	-2.61816e-06	-2.88625e-06	-2.8826e-06	1.0494	1.33995e-05	1.30904e-05	1.26417e-05	1.00536	37314.8	39551.7	31119.4	31637.6	62238.5	63274.9
Papuan_Dai	181254	3.06411e-06	0.999995	-1.84243e-06	-2.01193e-06	-2.00964e-06	1.04459	1.37263e-05	1.30904e-05	1.33476e-05	0.967009	36426.4	37459.8	31119.4	31637.6	62238.6	63275
Papuan_Dai	231222	2.2251e-07	0.999996	-8.20047e-07	-8.88597e-07	-8.8768e-07	1.04068	1.38664e-05	1.48439e-05	1.77916e-05	0.937765	36058.5	28103.1	18706.4	18944.3	37412.8	37888.4
Papuan_Dai	294949	2.2251e-07	0.999996	-2.32613e-07	-2.51015e-07	-2.5077e-07	1.03858	1.38664e-05	1.48439e-05	1.77916e-05	0.937765	36058.5	28103.1	18706.4	18944.3	37412.8	37888.4
Papuan_Dai	376224	2.2251e-07	0.999997	-1.21151e-07	-1.30544e-07	-1.30419e-07	1.03783	1.38664e-05	1.48439e-05	1.77916e-05	0.937765	36058.5	28103.1	18706.4	18944.3	37412.8	37888.5
Papuan_Karitiana	0	1.58913e-06	0.000176104	3.09204e-05	0	0.00026116	0	3.07759e-05	7.63226e-08	0.00026118	0.000522837	16246.5	1914.39	16170.5	1914.53	16173.4	1914.87
Papuan_Karitiana	55.4138	1.58913e-06	0.000400658	3.0915e-05	2.55482e-08	0.000261142	0.000174953	3.07759e-05	7.63226e-08	0.00026118	0.000522837	16246.5	1914.39	16170.5	1914.53	16177	1915.3
Papuan_Karitiana	126.087	9.97782e-21	0.000400658	3.08666e-05	3.80041e-08	0.000411339	0.000171884	3.07759e-05	3.10588e-08	0.000410928	0.000140632	16246.5	1216.76	16196	1202.45	16202.5	1202.93
Papuan_Karitiana	216.222	3.9258e-22	0.000400658	2.70881e-05	4.96413e-08	0.000572119	0.00016569	2.70345e-05	3.10794e-08	0.000570878	0.00010396	18494.9	875.844	18461.6	851.537	18469	851.879
Papuan_Karitiana	331.178	2.04896e-22	0.000400658	2.85577e-05	2.60674e-08	0.000305419	0.000156103	2.84562e-05	3.10631e-08	0.000304002	0.000186869	17570.8	1644.73	17508.6	1648.92	17515.6	1649.58
Papuan_Karitiana	477.789	2.06171e-21	0.000400658	5.53356e-05	2.46827e-08	0.000269532	0.000151955	5.52168e-05	3.26441e-07	0.000267887	0.00202066	9055.22	1866.46	9000.27	1881.3	9003.88	1882.06
Papuan_Karitiana	664.773	7.17649e-05	0.0340363	0.000102969	4.4556e-06	0.000237005	0.0262114	0.000102985	4.45935e-06	0.000235039	0.0263848	4855.06	2127.31	4666.24	2098.38	4825.06	2169.8
Papuan_Karitiana	903.248	0.000283806	0.187196	0.000163053	2.9442e-05	0.00021368	0.156301	0.000163367	2.94639e-05	0.000211106	0.157362	3060.6	2368.48	2554.63	2057.71	3032.85	2442.9
Papuan_Karitiana	1207.39	0.000490957	0.444644	0.000224897	9.13612e-05	0.000209502	0.420633	0.000225511	9.1495e-05	0.00020582	0.424245	2217.18	2429.31	1413.78	1691.26	2042.4	2443.27
Papuan_Karitiana	1595.29	0.000451036	0.644564	0.000242892	0.000144211	0.000198284	0.653757	0.000242989	0.000144861	0.000192942	0.664605	2057.7	2591.45	997.18	1600.56	1639.93	2632.22
Papuan_Karitiana	2090	0.000353997	0.772616	0.000202037	0.000146256	0.000164772	0.797452	0.000201124	0.000146707	0.000158434	0.816043	2486.02	3155.89	967.225	2002.37	1714.52	3549.43
Papuan_Karitiana	2720.94	8.34214e-05	0.801183	0.000136817	0.000106754	0.000126132	0.811978	0.000134711	0.000107919	0.000118422	0.852664	3711.66	4222.17	1359.16	2406.96	2448.1	4335.37
Papuan_Karitiana	3525.63	1.89692e-25	0.801183	7.99818e-05	6.38436e-05	8.11799e-05	0.792292	8.12708e-05	6.25114e-05	7.58971e-05	0.795473	6152.27	6587.87	2308.81	3445.17	4158.6	6205.39
Papuan_Karitiana	4551.91	1.88574e-35	0.801183	4.37625e-05	3.52798e-05	4.70786e-05	0.776738	4.31862e-05	3.45294e-05	4.3899e-05	0.793002	11577.8	11389.8	4194.61	5727.49	7555.25	10316.3
Papuan_Karitiana	5860.8	9.29776e-05	0.85424	2.52508e-05	2.25801e-05	2.84129e-05	0.841539	2.52042e-05	2.1918e-05	2.672e-05	0.84423	19837.9	18712.6	8262.69	10176.3	15321	18869.3
Papuan_Karitiana	7530.12	0.000306213	0.960429	1.78419e-05	1.76779e-05	2.06383e-05	0.918806	1.81459e-05	1.69767e-05	1.92237e-05	0.908584	27554.4	26009.5	15218	14802.4	29833.7	29019.1
Papuan_Karitiana	9659.12	0.000158154	0.983236	1.5716e-05	1.56514e-05	1.81724e-05	0.923705	1.57478e-05	1.55106e-05	1.61368e-05	0.972924	31750.5	30985.1	17511.4	17204.3	34729.3	34120.2
Papuan_Karitiana	12374.4	8.21739e-05	0.990511	1.63061e-05	1.62518e-05	1.89543e-05	0.921817	1.62724e-05	1.63627e-05	1.64059e-05	1.00145	30727	30476.8	16625.7	16568.7	33093.7	32980.3
Papuan_Karitiana	15837.4	0.000135618	0.997136	1.90284e-05	1.8977e-05	2.23251e-05	0.917793	1.87083e-05	1.92494e-05	1.91883e-05	1.01589	26726	26057.6	14424.3	14146	28807.2	28251.5
Papuan_Karitiana	20254	5.09664e-05	0.998387	2.3332e-05	2.32632e-05	2.78097e-05	0.909754	2.30115e-05	2.33844e-05	2.3283e-05	1.01024	21728.3	21474.9	11048.9	10997.1	22080	21976.6
Papuan_Karitiana	25886.8	2.79379e-05	0.99892	2.78889e-05	2.77946e-05	3.42331e-05	0.894839	2.71801e-05	2.75252e-05	2.7724e-05	1.00267	18395.8	18034.9	8279.86	8305.22	16550.8	16601.5
Papuan_Karitiana	33070.8	3.67796e-05	0.99945	3.18391e-05	3.1706e-05	4.14448e-05	0.865291	3.03813e-05	3.05185e-05	3.08372e-05	0.997035	16457.5	16214.2	7066.87	6912.89	14129.9	13822
Papuan_Karitiana	42233	2.86911e-05	0.999719	3.5857e-05	3.56452e-05	5.32948e-05	0.799652	3.22257e-05	3.19857e-05	3.2573e-05	0.987234	15515.6	15350.1	5601.65	6047.54	11201.7	12093.4
Papuan_Karitiana	53918.2	4.71029e-05	0.999931	4.23352e-05	4.19074e-05	9.69133e-05	0.601907	3.23152e-05	3.17885e-05	3.26923e-05	0.977996	15472.6	15294.1	7446.91	6816.04	14893.3	13631.6
Papuan_Karitiana	68821.3	2.74553e-05	0.999976	6.46715e-05	6.29309e-05	-0.000122977	-2.15867	2.95523e-05	2.91467e-05	2.966e-05	0.984483	16919.1	16857.7	8357.42	8346.84	16714.6	16693.5
Papuan_Karitiana	87828	1.00142e-05	0.999985	-0.000128325	-0.000145936	-1.67578e-05	2.01177	2.36205e-05	2.34518e-05	2.32171e-05	1.00141	21168.1	21535.9	11518.3	11594.8	23036.4	23189.3
Papuan_Karitiana	112070	3.75656e-06	0.999988	-1.27764e-05	-1.31628e-05	-4.87734e-06	1.49122	1.67165e-05	1.6724e-05	1.72606e-05	0.984426	29910.5	28967.7	20225	20359.5	40449.8	40718.7
Papuan_Karitiana	142986	7.36498e-07	0.999989	-4.45583e-06	-4.55161e-06	-2.06196e-06	1.39667	1.33995e-05	1.41563e-05	1.55257e-05	0.978818	37314.8	32204.7	25359	25516.9	50717.7	51033.6
Papuan_Karitiana	182415	7.36498e-07	0.99999	-2.27651e-06	-2.31801e-06	-1.14543e-06	1.35479	1.37263e-05	1.41563e-05	1.37908e-05	1.02891	36426.4	36256.2	25359	25516.9	50717.8	51033.6
Papuan_Karitiana	232703	1.21814e-07	0.99999	-8.46531e-07	-8.60349e-07	-4.4884e-07	1.32834	1.38664e-05	1.21042e-05	1.37908e-05	0.875306	36058.5	36256.2	19065.9	19206.4	38131.6	38412.6
Papuan_Karitiana	296838	1.21814e-07	0.99999	-2.78465e-07	-2.82773e-07	-1.51305e-07	1.31593	1.38664e-05	1.21042e-05	1.37908e-05	0.875306	36058.5	36256.2	19065.9	19206.4	38131.6	38412.6
Papuan_Karitiana	378635	1.21814e-07	0.999992	-1.67258e-07	-1.69787e-07	-9.18143e-08	1.31073	1.38664e-05	1.21042e-05	1.37908e-05	0.875306	36058.5	36256.2	19065.9	19206.4	38131.6	38412.7
Papuan_Mandenka	0	2.7791e-26	0	3.07203e-05	0	9.93507e-07	0	3.07759e-05	3.58527e-08	9.39737e-07	0.00226089	16246.5	532063	16275.9	503268	16275.9	503268
Papuan_Mandenka	70.4665	2.7791e-26	0	3.07204e-05	1.94555e-30	9.93507e-07	1.22694e-25	3.07759e-05	3.58527e-08	9.39737e-07	0.00226089	16246.5	532063	16275.9	503268	16275.9	503268
Papuan_Mandenka	160.338	2.7791e-26	0	2.90565e-05	4.43823e-30	9.96103e-07	2.95364e-25	2.9113e-05	2.44309e-08	9.39737e-07	0.00162587	17174.4	532063	17210.5	501956	17210.5	501956
Papuan_Mandenka	274.957	2.7791e-26	0	2.72199e-05	6.8651e-29	8.98367e-06	3.79249e-24	2.74062e-05	2.44249e-08	8.80089e-06	0.00134917	18244	56812.4	18375.8	55605.5	18375.8	55605.5
Papuan_Mandenka	421.139	2.7791e-26	0	3.77822e-05	2.53054e-28	2.16302e-05	8.51856e-24	3.79014e-05	2.44244e-08	2.15095e-05	0.000822219	13192.1	23245.6	13218.3	23051.8	13218.3	23051.8
Papuan_Mandenka	607.576	2.7791e-26	0	8.45469e-05	5.04186e-28	2.99377e-05	8.80793e-24	8.47134e-05	1.41635e-07	2.9761e-05	0.00247453	5902.25	16800.5	5854.91	16629	5854.91	16629
Papuan_Mandenka	845.352	2.72885e-28	0	0.00014829	4.90703e-28	2.92325e-05	5.52834e-24	0.000148403	9.88998e-07	2.90571e-05	0.0111462	3369.21	17207.5	3285.56	17033	3285.56	17033
Papuan_Mandenka	1148.61	6.46317e-05	0.0487648	0.000221609	5.02547e-06	3.11303e-05	0.0397681	0.000221198	4.9294e-06	3.09569e-05	0.0390982	2260.42	16151.5	2057.21	15414.8	2157.53	16166.5
Papuan_Mandenka	1535.37	0.000114399	0.150283	0.000246368	1.79389e-05	3.71257e-05	0.126556	0.00024509	1.78836e-05	3.69821e-05	0.126802	2040.07	13520	1655.78	12133.9	1904.61	13957.4
Papuan_Mandenka	2028.63	0.000192519	0.333075	0.000209909	3.79902e-05	4.28569e-05	0.300596	0.000206977	3.82182e-05	4.26235e-05	0.306235	2415.72	11730.6	1614.93	9795.54	2152.83	13058.2
Papuan_Mandenka	2657.73	0.000203782	0.519093	0.000144589	4.62657e-05	4.12431e-05	0.49793	0.000140902	4.65891e-05	4.09563e-05	0.512366	3548.56	12208.1	1925.41	10013	2924.88	15210.7
Papuan_Mandenka	3460.06	0.000137917	0.637357	8.4139e-05	3.69417e-05	3.36809e-05	0.627087	8.12708e-05	3.71924e-05	3.33583e-05	0.648917	6152.27	14988.8	2954.27	11656.5	4837.19	19085.9
Papuan_Mandenka	4483.34	9.2061e-05	0.714817	4.47588e-05	2.48106e-05	2.46823e-05	0.714579	4.31862e-05	2.50048e-05	2.42983e-05	0.741052	11577.8	20577.6	5349.25	14232.9	9172.99	24406.8
Papuan_Mandenka	5788.4	8.00451e-05	0.781525	2.62309e-05	1.79866e-05	1.9164e-05	0.792451	2.52042e-05	1.80857e-05	1.88582e-05	0.820914	19837.9	26513.6	9274.04	16029.5	16521.9	28556.9
Papuan_Mandenka	7452.83	7.62452e-05	0.841941	1.96152e-05	1.52862e-05	1.60984e-05	0.856041	1.86565e-05	1.5357e-05	1.59239e-05	0.888189	26800.3	31399.2	12581.9	17793.6	23175	32774.7
Papuan_Mandenka	9575.6	0.000178032	0.939722	1.6559e-05	1.47301e-05	1.49467e-05	0.935074	1.59383e-05	1.471e-05	1.50557e-05	0.949214	31370.9	33210	16466.3	17188.6	31940.1	33341.1
Papuan_Mandenka	12283	9.85281e-05	0.969475	1.74492e-05	1.57224e-05	1.57261e-05	0.947836	1.62724e-05	1.56313e-05	1.6162e-05	0.963869	30727	30936.7	15824.5	15732.7	31165.9	30985.2
Papuan_Mandenka	15735.8	4.67463e-05	0.979776	2.08112e-05	1.86374e-05	1.84838e-05	0.948591	1.87083e-05	1.85632e-05	1.93161e-05	0.976386	26726	25885.2	12168.6	13456	24091.1	26639.8
Papuan_Mandenka	20139.5	3.12061e-05	0.985756	2.60619e-05	2.30951e-05	2.27844e-05	0.945623	2.26096e-05	2.31461e-05	2.39397e-05	0.994477	22114.5	20885.8	8305.07	10949.5	16491.8	21743.1
Papuan_Mandenka	25755.8	3.90594e-05	0.99186	3.2068e-05	2.79988e-05	2.75898e-05	0.938646	2.71801e-05	2.79754e-05	2.86262e-05	1.00259	18395.8	17466.5	5845.99	8894.28	11644.4	17716.2
Papuan_Mandenka	32918.7	4.53969e-05	0.996449	3.80265e-05	3.21401e-05	3.16459e-05	0.922606	3.03813e-05	3.15675e-05	3.19911e-05	1.01223	16457.5	15629.3	4982.87	6958.34	9948.05	13892
Papuan_Mandenka	42054.2	5.89074e-05	0.9991	4.54641e-05	3.55379e-05	3.47869e-05	0.885668	3.22257e-05	3.29132e-05	3.32438e-05	1.00545	15515.6	15040.4	5333.82	5956.28	10662.8	11907.2
Papuan_Mandenka	53705.2	5.02844e-05	0.999798	6.45561e-05	4.05011e-05	3.9059e-05	0.781761	3.25134e-05	3.23608e-05	3.23516e-05	0.997788	15378.3	15455.2	5680.8	4599.5	11360.5	9198.07
Papuan_Mandenka	68564.6	6.41558e-05	0.999982	0.000891195	5.71835e-05	5.23293e-05	0.121212	2.95523e-05	2.98141e-05	2.9701e-05	1.00633	16919.1	16834.4	5970.04	5676.74	11940	11353.4
Papuan_Mandenka	87516	4.71737e-05	0.999998	-2.561e-05	-0.000311932	0.0028827	-0.218356	2.36205e-05	2.38604e-05	2.38536e-05	1.0052	21168.1	20961.2	7440.99	7447.09	14882	14894.2
Papuan_Mandenka	111686	2.3944e-05	1	-6.35392e-06	-1.46728e-05	-1.6861e-05	1.26409	1.67165e-05	1.68042e-05	1.73063e-05	0.987822	29910.5	28891.2	11669.4	11718.4	23338.9	23436.9
Papuan_Mandenka	142512	1.40802e-05	1	-2.46548e-06	-4.68811e-06	-5.14815e-06	1.2315	1.33995e-05	1.29686e-05	1.34854e-05	0.96475	37314.8	37077	17164.8	17214.9	34329.6	34429.9
Papuan_Mandenka	181826	1.09572e-05	1	-1.28765e-06	-2.26781e-06	-2.45289e-06	1.21256	1.37263e-05	1.40506e-05	1.34854e-05	0.979726	36426.4	33430.4	20270.7	20465	40541.3	40929.9
Papuan_Mandenka	231966	1.09572e-05	1	-7.63982e-07	-1.28615e-06	-1.37962e-06	1.19999	1.38664e-05	1.40506e-05	1.34854e-05	0.911908	36058.5	29499.4	20270.7	20465	40541.3	40929.9
Papuan_Mandenka	295914	3.54801e-07	1	-1.70352e-07	-2.77936e-07	-2.96497e-07	1.19069	1.38664e-05	1.42749e-05	1.34854e-05	1.24017	36058.5	54617.9	19706.2	19973.5	39412.4	39947
Papuan_Mandenka	377472	3.54801e-07	1	-4.86331e-08	-7.86664e-08	-8.37959e-08	1.18805	1.38664e-05	1.42749e-05	1.34854e-05	1.45069	36058.5	86002.3	19706.2	19973.5	39412.4	39947
Papuan_Mandenka	481488	3.54801e-07	1	-3.11885e-08	-5.02924e-08	-5.35433e-08	1.1871	1.38664e-05	1.42749e-05	1.34854e-05	1.45069	36058.5	86002.3	19706.2	19973.5	39412.4	39947
Papuan_Mbuti	0	3.57952e-26	0	3.06908e-05	0	2.08097e-05	0	3.07759e-05	2.32201e-08	2.072e-05	0.000901825	16246.5	24131.3	16291.6	24027.2	16291.6	24027.2
Papuan_Mbuti	75.2051	3.57952e-26	0	3.06908e-05	5.59756e-29	2.08098e-05	2.17378e-24	3.07759e-05	2.32201e-08	2.072e-05	0.000901825	16246.5	24131.3	16291.6	24027.2	16291.6	24027.2
Papuan_Mbuti	171.12	3.57952e-26	0	2.82251e-05	1.27106e-28	2.07881e-05	5.1866e-24	2.82816e-05	2.28851e-08	2.072e-05	0.000934056	17679.3	24131.3	17719.1	24052.3	17719.1	24052.3
Papuan_Mbuti	293.446	3.57952e-26	0	2.79555e-05	2.93671e-28	2.80385e-05	1.04894e-23	2.79312e-05	2.28935e-08	2.80499e-05	0.0008179	17901.1	17825.4	17890.7	17816.9	17890.7	17816.9
Papuan_Mbuti	449.459	3.57952e-26	0	4.65558e-05	6.03051e-28	3.76685e-05	1.43201e-23	4.65591e-05	2.21534e-07	3.76337e-05	0.00526254	10739	13286	10711.6	13242	10711.6	13242
Papuan_Mbuti	648.434	3.57952e-26	0	9.68794e-05	1.12094e-27	4.87156e-05	1.53981e-23	9.68948e-05	1.53494e-07	4.85937e-05	0.00211005	5160.24	10289.4	5095.18	10216.5	5095.18	10216.5
Papuan_Mbuti	902.2	3.57952e-26	0	0.000171006	1.65426e-27	5.20238e-05	1.48344e-23	0.000170849	4.37226e-07	5.18643e-05	0.00392636	2926.57	9640.55	2829.52	9558.86	2829.52	9558.86
Papuan_Mbuti	1225.85	3.57952e-26	0	0.000230604	1.85029e-27	4.32354e-05	1.35137e-23	0.000229824	2.27877e-06	4.30846e-05	0.0166999	2175.57	11605.1	2052.82	11535.9	2052.82	11535.9
Papuan_Mbuti	1638.62	6.65337e-05	0.0676547	0.000241118	7.71826e-06	3.77387e-05	0.0553564	0.000238789	7.73547e-06	3.75907e-05	0.0559771	2093.9	13301.2	1837.31	12602.9	1961.61	13455.5
Papuan_Mbuti	2165.06	9.17077e-05	0.175681	0.000199273	1.68276e-05	3.32707e-05	0.144726	0.000195271	1.68741e-05	3.31248e-05	0.147762	2560.54	15094.4	2045.68	13452.5	2405.06	15815.8
Papuan_Mbuti	2836.46	0.000105904	0.312412	0.000132831	2.12749e-05	2.83901e-05	0.263922	0.000128519	2.13778e-05	2.82128e-05	0.272794	3890.47	17722.4	2784.1	14858.3	3653.89	19500.3
Papuan_Mbuti	3692.74	9.8215e-05	0.445165	7.48409e-05	1.91675e-05	2.33028e-05	0.3906	7.17128e-05	1.93046e-05	2.30858e-05	0.407277	6972.25	21658.4	4499.61	16879	6502.67	24393
Papuan_Mbuti	4784.83	0.000102934	0.58348	3.95992e-05	1.61675e-05	1.99696e-05	0.542817	3.77666e-05	1.62885e-05	1.97792e-05	0.566106	13239.2	25279.1	7734.72	17500.8	12247.8	27712.2
Papuan_Mbuti	6177.65	0.000134952	0.742122	2.35066e-05	1.47339e-05	1.70253e-05	0.727024	2.22306e-05	1.48176e-05	1.69488e-05	0.7564	22491.6	29500.7	11987.2	17888.3	20883.2	31163.7
Papuan_Mbuti	7954.02	0.000111468	0.844379	1.85459e-05	1.42047e-05	1.56089e-05	0.831782	1.72543e-05	1.42996e-05	1.56745e-05	0.868518	28978.3	31898.9	15027.9	17529.3	27717.2	32330.6
Papuan_Mbuti	10219.5	5.52966e-05	0.886945	1.73835e-05	1.43112e-05	1.56436e-05	0.866636	1.58016e-05	1.45585e-05	1.58566e-05	0.919731	31642.4	31532.6	16704.5	15825.4	31520.5	29861.7
Papuan_Mbuti	13109	6.23707e-05	0.928607	1.90742e-05	1.60649e-05	1.69111e-05	0.892857	1.68172e-05	1.62815e-05	1.76411e-05	0.944998	29731.5	28342.9	14978.2	14096	28887	27185.6
Papuan_Mbuti	16794	0.000159123	0.984001	2.30803e-05	1.96031e-05	1.98573e-05	0.913097	1.96914e-05	1.98232e-05	2.10801e-05	0.972405	25391.7	23719	11658.9	12932.5	23131.3	25658.1
Papuan_Mbuti	21493.8	3.01559e-05	0.988855	2.87298e-05	2.39545e-05	2.42152e-05	0.904883	2.38152e-05	2.44958e-05	2.55677e-05	0.992073	20995	19555.9	7729.48	10467.3	15372.8	20818
Papuan_Mbuti	27487.8	4.23847e-05	0.99417	3.494e-05	2.82919e-05	2.87083e-05	0.889007	2.78999e-05	2.89786e-05	2.98818e-05	1.00304	17921.2	16732.6	5570.47	8540.83	11108.5	17031.9
Papuan_Mbuti	35132.4	4.74429e-05	0.997689	4.18967e-05	3.18428e-05	3.25258e-05	0.85573	3.10209e-05	3.21419e-05	3.26285e-05	1.00997	16118.2	15324	4938.38	6576.02	9865.34	13136.8
Papuan_Mbuti	44882.2	5.40098e-05	0.999397	5.31567e-05	3.46758e-05	3.57736e-05	0.779842	3.25014e-05	3.31914e-05	3.33231e-05	1.00848	15383.9	15004.6	5484.38	5123.79	10965.5	10244.5
Papuan_Mbuti	57316.7	6.20392e-05	0.999916	9.99725e-05	3.88648e-05	4.10759e-05	0.551085	3.19203e-05	3.22438e-05	3.19778e-05	1.00922	15664	15635.8	5851.95	4934.41	11703.4	9868.4
Papuan_Mbuti	73175.4	6.67924e-05	0.999994	-9.09872e-05	5.3976e-05	6.27846e-05	-3.82772	2.85721e-05	2.87874e-05	2.86051e-05	1.00695	17499.6	17479.4	6045.16	5925.46	12090.3	11850.9
Papuan_Mbuti	93400.8	4.44194e-05	0.999999	-1.38262e-05	-0.000254076	-0.000100419	4.44791	2.16094e-05	2.20061e-05	2.2402e-05	1.00002	23138.1	22319.4	8050.53	8058.46	16101.1	16116.9
Papuan_Mbuti	119197	2.19371e-05	1	-4.06896e-06	-1.34286e-05	-1.11667e-05	1.76279	1.5058e-05	1.53129e-05	1.60646e-05	0.984035	33204.9	31124.3	12833.6	12842.7	25667.1	25685.3
Papuan_Mbuti	152095	1.40736e-05	1	-1.78905e-06	-4.64334e-06	-4.07134e-06	1.58465	1.33995e-05	1.2631e-05	1.29255e-05	0.959619	37314.8	38683.1	17031	17026.3	34062.1	34052.7
Papuan_Mbuti	194054	1.06882e-05	1	-9.59389e-07	-2.24044e-06	-2.00471e-06	1.51171	1.38197e-05	1.42486e-05	1.29255e-05	0.963884	36180.3	31755.5	18208.3	18286.6	36416.6	36573.2
Papuan_Mbuti	247566	1.06882e-05	1	-5.38071e-07	-1.17963e-06	-1.06754e-06	1.46938	1.38664e-05	1.42486e-05	1.29255e-05	0.937348	36058.5	30237.7	18208.3	18286.6	36416.6	36573.2
Papuan_Mbuti	315814	3.89816e-07	1	-9.9374e-08	-2.09032e-07	-1.90519e-07	1.44213	1.38664e-05	1.0778e-05	1.29255e-05	1.06184	36058.5	77708.5	18683.5	18886.5	37367	37773
Papuan_Mbuti	402855	3.89816e-07	1	-3.08122e-08	-6.4206e-08	-5.86121e-08	1.43598	1.38664e-05	1.0778e-05	1.29255e-05	1.06184	36058.5	77708.5	18683.5	18886.5	37367	37773
Papuan_Mbuti	513866	3.89816e-07	1	-2.24206e-08	-4.65473e-08	-4.25182e-08	1.43357	1.38664e-05	1.0778e-05	1.29255e-05	1.06184	36058.5	77708.5	18683.5	18886.5	37367	37773
Papuan_Sardinian	0	1.81661e-22	0	3.06229e-05	0	1.52702e-05	0	3.07759e-05	7.69885e-08	1.51225e-05	0.00335474	16246.5	33063.3	16327.6	32743.5	16327.6	32743.5
Papuan_Sardinian	58.2578	1.81661e-22	0	3.0623e-05	1.61536e-25	1.52702e-05	7.03963e-21	3.07759e-05	7.69885e-08	1.51225e-05	0.00335474	16246.5	33063.3	16327.6	32743.5	16327.6	32743.5
Papuan_Sardinian	132.558	1.81661e-22	0	3.06171e-05	3.6737e-25	1.52712e-05	1.60115e-20	3.07759e-05	2.95445e-08	1.51225e-05	0.00128739	16246.5	33063.3	16330.8	32741.4	16330.8	32741.4
Papuan_Sardinian	227.319	8.16683e-24	0	2.65689e-05	5.60155e-25	2.25913e-05	2.2789e-20	2.66187e-05	2.95456e-08	2.25489e-05	0.00120183	18783.8	22174	18826.4	22117	18826.4	22117
Papuan_Sardinian	348.174	1.84666e-23	0	2.86846e-05	7.09818e-25	2.63303e-05	2.58046e-20	2.87188e-05	2.95426e-08	2.63056e-05	0.0010738	17410.2	19007.3	17433.4	18967.8	17433.4	18967.8
Papuan_Sardinian	502.31	1.9853e-23	0	5.93611e-05	8.87377e-25	2.96713e-05	1.99338e-20	5.95456e-05	1.82872e-07	2.9517e-05	0.00410661	8396.92	16939.4	8384.21	16823.4	8384.21	16823.4
Papuan_Sardinian	698.89	0.000112619	0.0549049	0.000108833	3.44859e-06	4.65489e-05	0.0443884	0.000109076	3.44627e-06	4.63649e-05	0.0443419	4583.96	10784	4330.31	10237.6	4568.07	10799.7
Papuan_Sardinian	949.6	0.000285529	0.212641	0.000178066	2.45225e-05	8.51088e-05	0.186359	0.000178331	2.45375e-05	8.49051e-05	0.18643	2803.78	5888.93	2258.62	4912.07	2738.9	5956.57
Papuan_Sardinian	1269.36	0.000378062	0.421559	0.000234118	7.37529e-05	0.00012783	0.407532	0.000234137	7.37981e-05	0.000127526	0.408104	2135.5	3920.78	1347.96	2773.33	1916.2	3942.46
Papuan_Sardinian	1677.16	0.000316399	0.583779	0.000239779	0.000117656	0.000153746	0.59796	0.000238789	0.000117732	0.000153098	0.600844	2093.9	3265.87	1048.92	2030.12	1661.25	3215.27
Papuan_Sardinian	2197.26	0.000209668	0.684847	0.000191884	0.000121446	0.00014763	0.715411	0.000189419	0.000121511	0.000146293	0.723903	2639.66	3417.79	1146.09	1896.03	1930.99	3194.51
Papuan_Sardinian	2860.59	0.000105911	0.736551	0.000131273	9.23915e-05	0.000109305	0.76808	0.000128519	9.18975e-05	0.000107884	0.777463	3890.47	4634.6	1575.36	2430.95	2735.69	4221.48
Papuan_Sardinian	3706.58	9.09517e-05	0.783499	7.34975e-05	5.64365e-05	6.43445e-05	0.818858	7.17128e-05	5.57601e-05	6.30174e-05	0.82773	6972.25	7934.31	2825.22	4125.66	5038.78	7358.11
Papuan_Sardinian	4785.52	5.8302e-05	0.815594	3.90048e-05	3.23226e-05	3.68265e-05	0.852488	3.77666e-05	3.2004e-05	3.57159e-05	0.871064	13239.2	13999.3	5647.53	6997.07	10253.6	12703.8
Papuan_Sardinian	6161.58	6.61213e-05	0.853788	2.33842e-05	2.11117e-05	2.38698e-05	0.893541	2.22306e-05	2.10099e-05	2.33129e-05	0.92263	22491.6	21447.4	10586	10245.4	19624.3	18992.8
Papuan_Sardinian	7916.58	7.15664e-05	0.893868	1.80722e-05	1.68436e-05	1.8106e-05	0.931145	1.72543e-05	1.65227e-05	1.80431e-05	0.936201	28978.3	27711.3	14191.6	13824.9	26877	26182.5
Papuan_Sardinian	10154.9	9.57716e-05	0.938569	1.64531e-05	1.57536e-05	1.62506e-05	0.963412	1.57836e-05	1.52699e-05	1.63525e-05	0.950324	31678.4	30576.4	16315.5	15808.3	31628.7	30645.4
Papuan_Sardinian	13009.4	0.000105757	0.971558	1.75272e-05	1.69728e-05	1.71498e-05	0.978912	1.66356e-05	1.64419e-05	1.72532e-05	0.970342	30056.1	28980	15648.8	15225.5	30852.6	30017.9
Papuan_Sardinian	16650.2	7.61876e-05	0.985982	2.09027e-05	2.02558e-05	2.0334e-05	0.982418	1.96914e-05	1.96529e-05	2.02232e-05	0.984745	25391.7	24724.1	12656.4	12879.4	25135.5	25578.3
Papuan_Sardinian	21293.4	3.71541e-05	0.990972	2.56828e-05	2.4819e-05	2.48727e-05	0.981854	2.38152e-05	2.40532e-05	2.44344e-05	0.997035	20995	20463	9289.29	10145.5	18494.7	20199.4
Papuan_Sardinian	27215.4	3.58193e-05	0.994745	3.08455e-05	2.96676e-05	2.97333e-05	0.97947	2.78999e-05	2.83611e-05	2.86204e-05	1.00357	17921.2	17470	7073.86	7864.77	14110.6	15688.2
Papuan_Sardinian	34768	3.67979e-05	0.997413	3.58623e-05	3.41291e-05	3.423e-05	0.973835	3.08847e-05	3.13057e-05	3.17084e-05	1.00029	16189.2	15768.7	6006.52	6177.04	11997.5	12338.1
Papuan_Sardinian	44400.5	3.50318e-05	0.998906	4.18883e-05	3.88774e-05	3.90415e-05	0.960768	3.24997e-05	3.22384e-05	3.25412e-05	0.991326	15384.8	15365.1	5565.47	5100.95	11124.9	10196.3
Papuan_Sardinian	56685.4	3.45922e-05	0.99963	5.67353e-05	4.89268e-05	4.93182e-05	0.922682	3.19203e-05	3.16849e-05	3.16884e-05	0.996243	15664	15778.7	5275.03	5247.75	10548.1	10493.6
Papuan_Sardinian	72353.3	2.87239e-05	0.999883	0.000279929	0.000114885	0.000118927	0.576072	2.85721e-05	2.87346e-05	2.85843e-05	1.00547	17499.6	17492.1	6054.08	6057.44	12107.4	12114.2
Papuan_Sardinian	92336	2.10077e-05	0.99996	-2.67051e-05	-3.88568e-05	-3.78637e-05	1.20358	2.22797e-05	2.19547e-05	2.25968e-05	0.978451	22441.9	22127	10597.3	10650.9	21194.3	21301.3
Papuan_Sardinian	117821	1.31292e-05	0.999983	-6.3139e-06	-7.75745e-06	-7.65655e-06	1.11055	1.56108e-05	1.50786e-05	1.58241e-05	0.959354	32029	31597.4	23354	23419.5	46707.6	46838.6
Papuan_Sardinian	150324	1.79688e-06	0.999985	-2.77786e-06	-3.28508e-06	-3.25086e-06	1.08981	1.33995e-05	1.34836e-05	1.58241e-05	0.91105	37314.8	30862.9	26921.9	27065	53843.4	54129.7
Papuan_Sardinian	191777	1.79688e-06	0.999988	-1.54381e-06	-1.79191e-06	-1.77546e-06	1.0797	1.38197e-05	1.34836e-05	1.58241e-05	0.919371	36180.3	32231.9	26921.9	27065	53843.5	54129.8
Papuan_Sardinian	244646	1.52819e-07	0.999988	-5.69238e-07	-6.52802e-07	-6.47324e-07	1.07319	1.38664e-05	1.2945e-05	1.58241e-05	1.18955	36058.5	63305.5	20639.9	20827.7	41279.6	41655.2
Papuan_Sardinian	312073	1.52819e-07	0.999988	-1.67041e-07	-1.90529e-07	-1.88997e-07	1.07027	1.38664e-05	1.2945e-05	1.58241e-05	1.18955	36058.5	63305.5	20639.9	20827.7	41279.6	41655.3
Papuan_Sardinian	398067	1.52819e-07	0.999992	-8.43791e-08	-9.60525e-08	-9.52925e-08	1.0692	1.38664e-05	1.2945e-05	1.58241e-05	1.18955	36058.5	63305.5	20639.9	20827.7	41279.7	41655.3
Quechua_Mixe	0	3.72541e-05	0.00327009	1.48814e-06	0	5.17927e-05	0	1.43556e-06	1.87762e-07	5.17545e-05	0.00706006	348296	9661	335989	9653.86	337088	9685.43
Quechua_Mixe	43.9608	3.72541e-05	0.00742515	1.48342e-06	8.68778e-08	5.16236e-05	0.0032718	1.43556e-06	1.87762e-07	5.17545e-05	0.00706006	348296	9661	335989	9653.86	338484	9725.55
Quechua_Mixe	100.027	4.01989e-20	0.00742515	1.4842e-06	8.66259e-08	5.16181e-05	0.0032626	1.43556e-06	5.74944e-08	5.17545e-05	0.00216185	348296	9661	335812	9654.84	338306	9726.53
Quechua_Mixe	171.533	0.000403914	0.0779203	1.94058e-05	3.98464e-06	0.000111291	0.0609754	1.92261e-05	3.96805e-06	0.000111585	0.0606682	26006.3	4480.87	24359.6	4211.1	26257.7	4539.23
Quechua_Mixe	262.729	0.00207967	0.431579	4.61775e-05	4.69099e-05	0.000179639	0.415469	4.5912e-05	4.69475e-05	0.000180113	0.415419	10890.4	2776.04	8904.89	1864.1	12748.1	2668.6
Quechua_Mixe	379.038	0.00179449	0.66622	0.000225944	0.000153946	0.000214511	0.69903	0.000225891	0.000153672	0.000214899	0.697259	2213.45	2326.68	1238.63	1345.18	2063.82	2241.37
Quechua_Mixe	527.376	0.00232134	0.861323	0.000261327	0.000228235	0.000235245	0.919245	0.000261307	0.00022794	0.000235339	0.917917	1913.46	2124.6	863.759	1174.41	1607.73	2185.95
Quechua_Mixe	716.562	0.00188899	0.944267	0.000234931	0.000220374	0.000212666	0.984695	0.000234901	0.000214761	0.000216883	0.950726	2128.56	2305.39	809.895	1529.86	1574.65	2974.46
Quechua_Mixe	957.848	0.00244901	0.987654	0.000198702	0.000197816	0.00019532	1.00409	0.000197871	0.000193766	0.000197251	0.980794	2526.91	2534.85	950.855	1663.95	1889.97	3307.36
Quechua_Mixe	1265.57	0.00233248	0.998021	0.000189607	0.000191428	0.00019086	1.00628	0.000186704	0.000190062	0.000191569	1.00489	2678.03	2610.02	1030.02	1618.26	2057.99	3233.32
Quechua_Mixe	1658.03	0.00163381	0.999614	0.000181973	0.0001843	0.000184107	1.00688	0.000177692	0.000182684	0.00018528	1.0066	2813.86	2698.62	1130.73	1546.71	2261.02	3092.82
Quechua_Mixe	2158.58	1.76283e-19	0.999614	0.000153484	0.00015567	0.000155515	1.00758	0.000148985	0.000151778	0.000157643	0.989975	3356.03	3171.71	1261.9	1641.92	2523.32	3283.2
Quechua_Mixe	2796.95	6.86535e-20	0.999614	0.000108659	0.000110379	0.000110259	1.00841	0.000107411	0.000105059	0.000110168	0.965709	4655.02	4538.54	1632.75	2213.55	3264.86	4426.25
Quechua_Mixe	3611.11	3.50795e-19	0.999614	6.66923e-05	6.78588e-05	6.77838e-05	1.00923	6.44381e-05	6.29746e-05	6.97836e-05	0.938367	7759.39	7165	2557.64	3400.94	5114.3	6800.57
Quechua_Mixe	4649.48	6.37435e-05	0.999674	3.88132e-05	3.95517e-05	3.95127e-05	1.00993	3.89477e-05	3.59505e-05	3.96043e-05	0.91533	12837.7	12624.9	4953.97	5891.71	9906.33	11781.5
Quechua_Mixe	5973.78	0.000188702	0.999828	2.41974e-05	2.46867e-05	2.46643e-05	1.01047	2.4449e-05	2.28474e-05	2.38764e-05	0.945562	20450.7	20941.1	10596.4	10381.5	21190.9	20761.1
Quechua_Mixe	7662.76	0.000262329	0.999944	1.84174e-05	1.88052e-05	1.87864e-05	1.01093	1.82079e-05	1.75292e-05	1.84069e-05	0.957495	27460.6	27163.7	15282.8	15113.2	30564.8	30225.5
Quechua_Mixe	9816.88	5.52299e-05	0.999959	1.64614e-05	1.68225e-05	1.68047e-05	1.01139	1.59484e-05	1.5969e-05	1.63555e-05	0.988672	31351.1	30570.7	16634.4	17237.8	33268.1	34475
Quechua_Mixe	12564.1	7.8235e-05	0.999976	1.7217e-05	1.76129e-05	1.75934e-05	1.01193	1.67317e-05	1.69123e-05	1.67216e-05	1.01109	29883.4	29901.4	15921.8	16576.6	31843.2	33152.8
Quechua_Mixe	16067.8	9.42152e-05	0.99999	2.0358e-05	2.0857e-05	2.08325e-05	1.01271	2.00284e-05	1.99274e-05	1.93837e-05	1.01123	24964.5	25794.8	13630.1	13872.5	27260	27744.8
Quechua_Mixe	20536.5	3.45912e-05	0.999993	2.49339e-05	2.56079e-05	2.55746e-05	1.014	2.42098e-05	2.40494e-05	2.37997e-05	1.00186	20652.8	21008.7	10506.2	10570	21012.4	21139.9
Quechua_Mixe	26235.7	2.2661e-05	0.999995	2.949e-05	3.04234e-05	3.03772e-05	1.01636	2.81258e-05	2.79584e-05	2.77208e-05	1.00126	17777.3	18037	8138.95	7875.88	16277.9	15751.7
Quechua_Mixe	33504.2	2.22154e-05	0.999997	3.35972e-05	3.49624e-05	3.48943e-05	1.02093	3.0739e-05	3.07421e-05	3.05046e-05	1.00393	16266	16391	6508.08	6041.47	13016.1	12082.9
Quechua_Mixe	42774.3	2.75349e-05	0.999998	3.82355e-05	4.05342e-05	4.04174e-05	1.03071	3.17233e-05	3.19481e-05	3.19508e-05	1.00349	15761.3	15649.1	6549.74	5222.15	13099.5	10444.3
Quechua_Mixe	54597.2	2.82889e-05	0.999999	4.71595e-05	5.26037e-05	5.23135e-05	1.05765	3.11453e-05	3.13984e-05	3.16535e-05	0.999968	16053.8	15796.1	6613.19	6550.88	13226.4	13101.8
Quechua_Mixe	69675.8	3.55986e-05	1	9.27577e-05	0.000144534	0.000140759	1.23789	2.84135e-05	2.87176e-05	2.88416e-05	1.00315	17597.3	17336.1	10538.8	10232.9	21077.6	20465.8
Quechua_Mixe	88906.4	1.38098e-05	1	-5.55147e-05	-3.81008e-05	-3.86839e-05	0.808946	2.309e-05	2.32615e-05	2.32326e-05	1.00433	21654.4	21521.5	16421.9	16374.4	32843.8	32748.8
Quechua_Mixe	113433	2.05064e-06	1	-1.2549e-05	-1.05142e-05	-1.05967e-05	0.908517	2.309e-05	2.32615e-05	2.32326e-05	0.916491	28037.4	28399.1	16384.5	16495.4	32769	32990.9
Quechua_Mixe	144714	2.05064e-06	1	-4.97382e-06	-4.36691e-06	-4.39267e-06	0.932454	2.309e-05	2.32615e-05	2.32326e-05	1.01299	30858.2	31525.4	16384.5	16495.4	32769	32990.9
Quechua_Mixe	184607	3.98093e-08	1	-1.28567e-06	-1.15206e-06	-1.15785e-06	0.942957	2.309e-05	2.32615e-05	2.32326e-05	0.963735	42205.3	45163.6	20493.1	20487.9	40986.1	40975.8
Quechua_Mixe	235487	3.98093e-08	1	-3.81166e-07	-3.43749e-07	-3.45379e-07	0.946258	2.309e-05	2.32615e-05	2.32326e-05	1.07642	50100.9	47444.1	20493.1	20487.9	40986.1	40975.8
Quechua_Mixe	300378	3.98093e-08	1	-1.12754e-07	-1.01927e-07	-1.02399e-07	0.947483	2.309e-05	2.32615e-05	2.32326e-05	1.07642	50100.9	47444.1	20493.1	20487.9	40986.1	40975.8
San_Australian	0	1.3439e-26	0	2.43665e-05	0	5.11849e-06	0	2.45604e-05	5.48226e-07	4.93656e-06	0.0371717	20358	101285	20520	97685.1	20520	97685.1
San_Australian	77.3312	1.3439e-26	0	2.43665e-05	5.31837e-30	5.11849e-06	3.60751e-25	2.45604e-05	5.48226e-07	4.93656e-06	0.0371717	20358	101285	20520	97685.1	20520	97685.1
San_Australian	175.958	1.3439e-26	0	2.44767e-05	4.31585e-29	1.82527e-05	2.02009e-24	2.45604e-05	1.22822e-07	1.81704e-05	0.00574864	20358	27517.3	20427.5	27357.6	20427.5	27357.6
San_Australian	301.742	1.3439e-26	0	3.24477e-05	1.05168e-28	2.59637e-05	3.60094e-24	3.2523e-05	2.22572e-08	2.58882e-05	0.000762088	15373.8	19313.8	15393.9	19213.9	15393.9	19213.9
San_Australian	462.166	1.3439e-26	0	3.80416e-05	1.35731e-28	2.19298e-05	4.52652e-24	3.8198e-05	2.22561e-08	2.17827e-05	0.00074211	13089.7	22954	13118.5	22763.1	13118.5	22763.1
San_Australian	666.765	1.3439e-26	0	4.35156e-05	3.81873e-28	4.28329e-05	8.84492e-24	4.35604e-05	1.92231e-07	4.27738e-05	0.00445319	11478.3	11689.4	11455.5	11604.1	11455.5	11604.1
San_Australian	927.704	1.3439e-26	0	4.44157e-05	1.12148e-27	9.08341e-05	1.65838e-23	4.43086e-05	1.16768e-06	9.08365e-05	0.0172803	11284.5	5504.39	11221	5401.72	11221	5401.72
San_Australian	1260.5	1.3439e-26	0	3.78318e-05	2.70335e-27	0.000163627	2.68378e-23	3.76864e-05	3.86953e-06	0.000163394	0.0384873	13267.4	3060.08	13204	2920.9	13204	2920.9
San_Australian	1684.94	7.32606e-05	0.0762499	3.23649e-05	7.9515e-06	0.000218013	0.0635159	3.225e-05	7.97558e-06	0.000216874	0.0640289	15503.9	2305.49	14643.1	1992.4	15759.7	2144.32
San_Australian	2226.26	4.70979e-05	0.134411	2.69384e-05	1.212e-05	0.000196223	0.108621	2.68326e-05	1.21621e-05	0.000193534	0.110381	18634.1	2583.53	17075.8	2102.88	19371	2385.53
San_Australian	2916.64	5.52693e-05	0.214688	2.28345e-05	1.32649e-05	0.000131728	0.171644	2.27078e-05	1.33164e-05	0.000128417	0.17623	22018.9	3893.57	19322.6	3018.29	23470.9	3666.28
San_Australian	3797.14	6.0401e-05	0.314311	2.00016e-05	1.27627e-05	7.90078e-05	0.257808	1.98447e-05	1.2843e-05	7.63267e-05	0.267086	25195.7	6550.79	20755	4759.98	27278.5	6256.1
San_Australian	4920.1	8.08592e-05	0.456074	1.82355e-05	1.22091e-05	4.23799e-05	0.402839	1.80983e-05	1.2304e-05	4.07479e-05	0.418174	27626.9	12270.6	20426.6	8058.18	29742.6	11733.3
San_Australian	6352.3	9.28447e-05	0.612531	1.69124e-05	1.22168e-05	2.50281e-05	0.582576	1.68944e-05	1.23119e-05	2.39401e-05	0.603014	29595.5	20885.5	19096.7	12325.3	30794.1	19874.9
San_Australian	8178.88	8.58995e-05	0.74033	1.59704e-05	1.25852e-05	1.85198e-05	0.72978	1.59636e-05	1.27849e-05	1.74249e-05	0.765826	31321.3	28694.6	17635.9	15933.8	30692.2	27730.1
San_Australian	10508.5	6.31892e-05	0.821616	1.57754e-05	1.34547e-05	1.73365e-05	0.81268	1.6267e-05	1.38989e-05	1.57514e-05	0.868178	30737	31743.2	16351.1	16693	29785.4	30408.3
San_Australian	13479.5	5.42359e-05	0.881736	1.74271e-05	1.57603e-05	1.90681e-05	0.86369	1.83889e-05	1.63251e-05	1.7044e-05	0.921465	27190.3	29335.8	13722	14915.8	25821.1	28067.6
San_Australian	17268.7	6.14298e-05	0.934688	2.07689e-05	1.96091e-05	2.29543e-05	0.896964	2.20227e-05	2.02857e-05	2.01653e-05	0.961682	22703.8	24795	10516.2	12444.1	20345.7	24075.5
San_Australian	22101.4	5.22178e-05	0.965688	2.50904e-05	2.41589e-05	2.83512e-05	0.904122	2.63377e-05	2.5064e-05	2.43597e-05	0.988768	18984.2	20525.7	7617.24	10224.3	14973.1	20097.8
San_Australian	28264.9	4.90872e-05	0.984141	2.93055e-05	2.85449e-05	3.45697e-05	0.893771	3.02602e-05	2.94675e-05	2.88183e-05	0.99757	16523.3	17350.1	5715.45	8220.51	11340.3	16310.7
San_Australian	36125.7	5.00973e-05	0.994192	3.27031e-05	3.18921e-05	4.12541e-05	0.862449	3.28717e-05	3.23195e-05	3.16948e-05	1.00112	15210.7	15775.4	5058	6365.96	10086.6	12694.9
San_Australian	46151	5.69361e-05	0.998646	3.59272e-05	3.46612e-05	5.20119e-05	0.788299	3.37259e-05	3.31894e-05	3.28179e-05	0.99752	14825.4	15235.6	5407.68	5108.83	10808	10210.7
San_Australian	58937.1	7.22351e-05	0.999872	4.14208e-05	3.87956e-05	9.67515e-05	0.561553	3.21051e-05	3.23795e-05	3.18083e-05	1.01323	15573.8	15719.2	5862.58	5109.62	11724.4	10218.6
San_Australian	75244.1	6.95718e-05	0.999993	6.51622e-05	5.39196e-05	-8.55034e-05	-5.30152	2.77745e-05	2.84396e-05	2.73442e-05	1.03194	18002.1	18285.4	6257.81	6157.98	12515.6	12315.9
San_Australian	96041.6	4.2419e-05	0.999999	-7.73844e-05	-0.000187367	-1.29825e-05	4.1468	2.11679e-05	2.10017e-05	2.07259e-05	1.00262	23620.7	24124.4	8615.15	8628.19	17230.3	17256.4
San_Australian	122566	2.19441e-05	1	-1.06292e-05	-1.31597e-05	-4.04913e-06	1.79308	1.54633e-05	1.46011e-05	1.65919e-05	0.910999	32334.6	30135.2	12924.6	12923.2	25849.2	25846.3
San_Australian	156395	1.56648e-05	1	-4.10942e-06	-4.78639e-06	-1.87195e-06	1.60043	1.33832e-05	1.25869e-05	1.61619e-05	0.852046	37360.3	30937	15487.8	15468.3	30975.7	30936.7
San_Australian	199539	1.1103e-05	1	-1.82766e-06	-2.07721e-06	-9.06916e-07	1.51922	1.33832e-05	1.25869e-05	1.61619e-05	1.27012	32798.7	47308.8	17937.8	18035.4	35875.7	36070.7
San_Australian	254565	1.1103e-05	1	-9.55129e-07	-1.07216e-06	-4.96818e-07	1.47686	1.33832e-05	1.25869e-05	1.61619e-05	1.37416	34040.8	54522	17937.8	18035.4	35875.7	36070.7
San_Australian	324742	2.7428e-07	1	-1.53829e-07	-1.71359e-07	-8.25021e-08	1.45016	1.33832e-05	1.25869e-05	1.61619e-05	0.698088	64852.4	54522	18728.6	18960.2	37457.2	37920.4
San_Australian	414245	2.7428e-07	1	-3.98844e-08	-4.43609e-08	-2.15264e-08	1.44473	1.33832e-05	1.25869e-05	1.61619e-05	0.698088	64852.4	54522	18728.6	18960.2	37457.2	37920.4
San_Australian	528394	2.7428e-07	1	-2.7789e-08	-3.08922e-08	-1.50297e-08	1.44293	1.33832e-05	1.25869e-05	1.61619e-05	0.698088	64852.4	54522	18728.6	18960.2	37457.2	37920.4
San_Dai	0	9.9414e-28	0	2.45282e-05	0	3.68283e-07	0	2.45604e-05	2.38561e-06	3.41941e-07	0.191598	20358	1.46224e+06	20384.7	1.35765e+06	20384.7	1.35765e+06
San_Dai	76.5626	9.9414e-28	0	2.45282e-05	2.80311e-32	3.68283e-07	2.25181e-27	2.45604e-05	2.38561e-06	3.41941e-07	0.191598	20358	1.46224e+06	20384.7	1.35765e+06	20384.7	1.35765e+06
San_Dai	174.209	9.9414e-28	0	2.43727e-05	1.66636e-30	9.61953e-06	9.80432e-26	2.45604e-05	7.38554e-07	9.44116e-06	0.0434424	20358	52959.6	20515.1	51930.6	20515.1	51930.6
San_Dai	298.743	9.9414e-28	0	3.13025e-05	7.04067e-30	2.37084e-05	2.55974e-25	3.13854e-05	1.0921e-06	2.36237e-05	0.0397062	15930.9	21165.2	15959.7	21033.5	15959.7	21033.5
San_Dai	457.572	9.9414e-28	0	3.80978e-05	1.25957e-29	2.77484e-05	3.82579e-25	3.8198e-05	8.81526e-07	2.76459e-05	0.0267762	13089.7	18085.9	13098.9	17959.4	13098.9	17959.4
San_Dai	660.138	9.9414e-28	0	4.35645e-05	3.25852e-29	4.9877e-05	6.97446e-25	4.35604e-05	8.1679e-07	4.98527e-05	0.0174877	11478.3	10029.5	11442.6	9946.16	11442.6	9946.16
San_Dai	918.488	9.9414e-28	0	4.44452e-05	9.36333e-29	0.000103582	1.26508e-24	4.43086e-05	1.40789e-06	0.000103596	0.0190378	11284.5	4826.44	11213.6	4720.83	11213.6	4720.83
San_Dai	1247.98	5.65399e-05	0.0464067	3.78659e-05	3.88199e-06	0.000167798	0.0377509	3.76864e-05	3.9412e-06	0.000167475	0.0384204	13267.4	2985.51	12728.3	2738.28	13318.9	2865.35
San_Dai	1668.19	5.47551e-05	0.100764	3.24065e-05	9.1612e-06	0.000190536	0.0821843	3.225e-05	9.25639e-06	0.000189519	0.0834776	15503.9	2638.25	14372	2261.77	15820.2	2489.67
San_Dai	2204.14	6.01343e-05	0.171729	2.69699e-05	1.30545e-05	0.000159858	0.139749	2.68326e-05	1.31081e-05	0.000158042	0.141805	18634.1	3163.71	16646.8	2546.01	19505.6	2983.24
San_Dai	2887.66	5.21214e-05	0.243678	2.28624e-05	1.34884e-05	0.000113659	0.197601	2.27078e-05	1.35775e-05	0.000111549	0.202262	22018.9	4482.35	18915.6	3419.12	23524.9	4252.29
San_Dai	3759.4	6.76609e-05	0.349321	2.00324e-05	1.29083e-05	6.74842e-05	0.294991	1.98447e-05	1.30421e-05	6.58243e-05	0.304477	25195.7	7595.98	20180.7	5376.8	27230.2	7255.03
San_Dai	4871.2	8.40806e-05	0.487362	1.8379e-05	1.25955e-05	3.85621e-05	0.442406	1.82085e-05	1.27454e-05	3.74887e-05	0.457666	27459.7	13337.3	19762.1	8495.62	29393.5	12636.1
San_Dai	6289.16	9.95748e-05	0.642398	1.70629e-05	1.30223e-05	2.46877e-05	0.623814	1.70006e-05	1.3125e-05	2.3973e-05	0.640656	29410.7	20856.8	18671.8	11916.9	30666.6	19572.3
San_Dai	8097.6	0.000101169	0.775753	1.5991e-05	1.35894e-05	1.9049e-05	0.775651	1.59908e-05	1.3665e-05	1.84399e-05	0.793767	31268	27115.1	17700	14526.3	31430.8	25795.1
San_Dai	10404	5.77521e-05	0.840349	1.61986e-05	1.42142e-05	1.76788e-05	0.839159	1.61435e-05	1.4512e-05	1.66888e-05	0.884005	30972.1	29960.1	15842	15708.4	29154.7	28909
San_Dai	13345.5	7.1073e-05	0.906336	1.74078e-05	1.61749e-05	1.88295e-05	0.89272	1.81128e-05	1.66671e-05	1.73954e-05	0.938776	27604.8	28743.2	13728.6	14714	26171.3	28049.9
San_Dai	17097.1	5.25366e-05	0.943345	2.09265e-05	1.98865e-05	2.26493e-05	0.912733	2.16472e-05	2.03849e-05	2.09793e-05	0.95644	23097.6	23833	10282.9	12354.4	19983.2	24008.9
San_Dai	21881.8	4.70044e-05	0.968077	2.52335e-05	2.43079e-05	2.77531e-05	0.917512	2.59358e-05	2.50021e-05	2.52353e-05	0.977196	19278.3	19813.5	7319.16	10359.6	14404.7	20388.4
San_Dai	27984	4.90299e-05	0.985118	2.94279e-05	2.86739e-05	3.36396e-05	0.909309	2.99206e-05	2.95307e-05	2.94134e-05	0.995406	16710.9	16999	5421.92	8591.31	10763.2	17054.8
San_Dai	35766.6	5.15681e-05	0.994653	3.30805e-05	3.23009e-05	4.00462e-05	0.883422	3.28717e-05	3.26777e-05	3.23421e-05	1.00217	15210.7	15459.7	4678.18	6738.74	9331.36	13441.4
San_Dai	45692.3	5.6465e-05	0.99872	3.61729e-05	3.49752e-05	4.89219e-05	0.822029	3.37259e-05	3.34124e-05	3.31281e-05	0.999562	14825.4	15092.9	5173	5223.68	10339.4	10440.7
San_Dai	58351.3	6.70362e-05	0.999853	4.13356e-05	3.8876e-05	7.95807e-05	0.643023	3.24039e-05	3.1974e-05	3.16109e-05	0.998958	15430.3	15817.4	5968.58	4915.5	11936.3	9830.28
San_Dai	74496.2	6.9603e-05	0.999992	6.4081e-05	5.38395e-05	-0.000144067	-1.34622	2.77745e-05	2.82034e-05	2.79447e-05	1.01234	18002.1	17892.5	6349.19	6149.61	12698.3	12299.2
San_Dai	95087.2	4.51595e-05	0.999999	-8.63424e-05	-0.000213399	-1.56356e-05	4.1852	2.11679e-05	2.1511e-05	2.14349e-05	1.00984	23620.7	23326.5	8550.04	8569.89	17100.1	17139.8
San_Dai	121348	2.25434e-05	1	-1.07593e-05	-1.31568e-05	-4.51311e-06	1.72294	1.54633e-05	1.51115e-05	1.50718e-05	0.989778	32334.6	33174.5	13515	13531.8	27030	27063.6
San_Dai	154841	1.40428e-05	1	-3.98312e-06	-4.59918e-06	-1.97439e-06	1.54399	1.34385e-05	1.26592e-05	1.22366e-05	0.986111	37206.7	40860.9	17678.7	17650.6	35357.3	35301.1
[truncated: 613 more rows]
